# Supplementary material for: Bis[2,4-dibromo-6-(ethyl­imino­methyl)phenolato-κ2 N,O]cobalt(II)
Source: Acta Crystallogr Sect E Struct Rep Online. 2010 Aug 18;66(Pt 9):m1122. doi: 10.1107/S1600536810032174 (PMC3007887; doi:10.1107/S1600536810032174)
Supplement: Supplementary file 2 [file e-66-m1122-Isup2.hkl]

# 
# h,k,l, Fc-squared, Fo-squared, sigma(Fo-squared) and status flag 
# 
data_I
_shelx_title ' t in C2/c' 
_shelx_refln_list_code          4 
_shelx_F_calc_maximum      443.37 
_exptl_crystal_F_000      1284.00 
_reflns_d_resolution_high  0.8107 
 
loop_ 
 _symmetry_equiv_pos_as_xyz 
 'x, y, z' 
 '-x, y, -z+1/2' 
 'x+1/2, y+1/2, z' 
 '-x+1/2, y+1/2, -z+1/2' 
 '-x, -y, -z' 
 'x, -y, z-1/2' 
 '-x+1/2, -y+1/2, -z' 
 'x+1/2, -y+1/2, z-1/2' 
 
_cell_length_a    22.1159 
_cell_length_b     4.8645 
_cell_length_c    19.6522 
_cell_angle_alpha  90.000 
_cell_angle_beta  100.038 
_cell_angle_gamma  90.000 
 
_shelx_F_squared_multiplier     1.000 
 
loop_ 
 _refln_index_h 
 _refln_index_k 
 _refln_index_l 
 _refln_F_squared_calc 
 _refln_F_squared_meas 
 _refln_F_squared_sigma 
 _refln_observed_status 
   2   0   0     3484.23     5696.74    292.11 o 
   4   0   0    20639.03    26061.41   4827.13 o 
   6   0   0   128697.89   141311.28  32419.45 o 
   8   0   0     9363.35     9077.77   2245.31 o 
  10   0   0      186.56      314.52     71.87 o 
  12   0   0       81.91       37.28     19.42 o 
  14   0   0     1531.97     1284.56    437.18 o 
  16   0   0    51602.79    58105.90   4055.58 o 
  18   0   0      117.97      200.77     88.19 o 
  20   0   0     4896.64     5293.96    244.94 o 
  22   0   0    20660.69    21032.51    571.32 o 
  24   0   0        1.44        0.00    110.24 o 
  26   0   0     2254.26     1839.35    278.04 o 
   1   1   0     8781.45     8735.56   1541.58 o 
   3   1   0       48.02      112.09     17.89 o 
   5   1   0    63687.44    77155.50   6555.17 o 
   7   1   0     6041.15     8267.29    259.37 o 
   9   1   0     2033.71     2667.60    119.65 o 
  11   1   0    61201.73    73848.34   2763.62 o 
  13   1   0     1468.72     1660.54     86.77 o 
  15   1   0     1279.78     1461.05    125.36 o 
  17   1   0    21564.07    23609.66    303.92 o 
  19   1   0     1075.80     1150.37     98.04 o 
  21   1   0      184.34      222.70     75.35 o 
  23   1   0      508.06      521.51     96.35 o 
  25   1   0       52.40       57.89     79.27 o 
   0   2   0     1003.77     1542.20    489.20 o 
   2   2   0     3063.45     2906.90    483.61 o 
   4   2   0     4397.42     3877.82    777.39 o 
   6   2   0      858.56      761.29    125.18 o 
   8   2   0     4026.25     3793.03    431.09 o 
  10   2   0     3942.07     4309.84    289.80 o 
  12   2   0      445.56      415.54     46.13 o 
  14   2   0     2723.30     3039.04    117.26 o 
  16   2   0       82.48       66.85     42.39 o 
  18   2   0      425.02      531.67     96.01 o 
  20   2   0      152.83      215.03     91.85 o 
  22   2   0      244.17      336.50    104.71 o 
  24   2   0      175.03      179.95    100.68 o 
   1   3   0     2805.13     3251.96    740.31 o 
   3   3   0      374.45      428.14     73.15 o 
   5   3   0     8848.49     9350.28   1601.52 o 
   7   3   0     8627.25     9076.90    991.59 o 
   9   3   0    21920.92    24604.68   2241.25 o 
  11   3   0    17571.99    16195.46   1708.50 o 
  13   3   0      113.78      195.92     57.62 o 
  15   3   0    10054.92    10046.95    477.51 o 
  17   3   0     1631.74     1791.06    115.76 o 
  19   3   0      491.86      593.72    108.21 o 
  21   3   0       54.78       57.11     81.92 o 
  23   3   0      380.84      397.07    110.21 o 
   0   4   0    14910.73     7440.12    302.67 o 
   2   4   0     2207.05     1513.73    575.79 o 
   4   4   0    10783.61     8341.93   2226.69 o 
   6   4   0     5772.69     6304.31   1121.30 o 
   8   4   0      116.78      165.52     52.99 o 
  10   4   0     1216.94     1355.01    137.48 o 
  12   4   0       36.52       70.81     68.60 o 
  14   4   0       64.78       50.84     73.48 o 
  16   4   0     2402.37     2450.52    236.37 o 
  18   4   0     2486.94     2465.37    168.44 o 
  20   4   0     1780.66     1593.54    192.40 o 
   1   5   0      158.04      221.96    173.63 o 
   3   5   0      112.29        7.04    145.47 o 
   5   5   0      276.59      253.40    171.28 o 
   7   5   0     1757.07     2287.64    283.90 o 
   9   5   0      474.50      699.20    208.82 o 
  11   5   0     1950.35     1930.11    435.24 o 
  13   5   0      329.38      457.24    124.55 o 
   0   6   0      203.31        0.00    168.93 o 
 -25   1   1      442.43      404.60     97.28 o 
 -23   1   1      724.92      657.45    101.13 o 
 -21   1   1       73.48       99.01     69.10 o 
 -19   1   1    13553.10    13630.72    351.19 o 
 -17   1   1     6359.28     6343.03    593.08 o 
 -15   1   1     6148.44     6505.10    428.32 o 
 -13   1   1    37946.03    43440.59   2224.40 o 
 -11   1   1     7777.50     9797.80    438.09 o 
  -9   1   1     6531.38     8105.27    259.62 o 
  -7   1   1    13757.08    17719.29    568.75 o 
  -5   1   1     2589.50     3391.02    119.02 o 
  -3   1   1     1342.09     1767.05    254.08 o 
  -1   1   1     2049.96     1921.09    489.02 o 
   1   1   1      720.20      702.37    155.21 o 
   3   1   1   129411.19   143544.28  36094.48 o 
   5   1   1     1256.02     1542.33    125.27 o 
   7   1   1    19102.41    25960.69   1049.37 o 
   9   1   1    93215.28   121748.52   4290.54 o 
  11   1   1      294.91      451.06     40.41 o 
  13   1   1    17288.12    19694.00   1008.52 o 
  15   1   1     7092.75     6987.01    453.57 o 
  17   1   1       26.82       86.45     54.73 o 
  19   1   1     2791.30     2811.13    133.90 o 
  21   1   1      844.92     1011.75    100.67 o 
  23   1   1     2232.77     2095.44    140.07 o 
  25   1   1     3919.21     3579.22    176.09 o 
 -24   2   1    11270.42    10497.72    364.91 o 
 -22   2   1       24.17       16.30     87.41 o 
 -20   2   1     2372.03     2492.52    161.09 o 
 -18   2   1     6275.89     5707.23    371.32 o 
 -16   2   1       89.00       90.33     43.28 o 
 -14   2   1     1548.73     1373.56     74.01 o 
 -12   2   1      227.22      245.32     42.61 o 
 -10   2   1       32.48       26.83     23.27 o 
  -8   2   1    92590.61    97489.96  10077.14 o 
  -6   2   1     8094.20     8070.13   1327.89 o 
  -4   2   1    21565.31    20120.88   4301.80 o 
  -2   2   1   101544.23   101652.63  18989.46 o 
   0   2   1     4818.97     5881.33   1056.28 o 
   2   2   1    33616.29    38187.51   6839.56 o 
   4   2   1    28820.40    25145.57   6022.38 o 
   6   2   1     6408.86     5745.18   1138.75 o 
   8   2   1     9916.76    10626.83   1177.14 o 
  10   2   1     3329.36     3817.27    262.10 o 
  12   2   1     2279.44     2405.55    142.24 o 
  14   2   1    37045.98    40708.77   1550.95 o 
  16   2   1      676.71      627.85     72.36 o 
  18   2   1    14476.82    14985.30    441.99 o 
  20   2   1    25996.06    26282.33    530.14 o 
  22   2   1     1277.96     1110.93    132.97 o 
  24   2   1     2093.57     1869.57    165.13 o 
 -23   3   1      807.11      594.03    149.95 o 
 -21   3   1       15.39      101.37    112.37 o 
 -19   3   1     2281.96     2384.63    166.96 o 
 -17   3   1      410.93      364.89     74.86 o 
 -15   3   1     2142.94     2205.50    122.59 o 
 -13   3   1    10996.37    11808.62    572.58 o 
 -11   3   1     1969.69     1957.25    157.63 o 
  -9   3   1     1175.29     1142.83     86.63 o 
  -7   3   1     9117.08    10100.86   1097.93 o 
  -5   3   1     5265.04     4964.54    624.80 o 
  -3   3   1     3585.45     4029.50    670.95 o 
  -1   3   1     4948.98     5460.63   1316.71 o 
   1   3   1        0.04       33.33     23.79 o 
   3   3   1    26398.64    24226.20   7032.46 o 
   5   3   1      215.48      210.97     40.86 o 
   7   3   1      349.99      377.40     56.56 o 
   9   3   1    24393.65    28006.73   2658.10 o 
  11   3   1      620.96      571.34     80.59 o 
  13   3   1      614.74      776.01     87.64 o 
  15   3   1     1292.22     1502.49    102.73 o 
  17   3   1       91.84      161.65     66.91 o 
  19   3   1      292.59      396.50    101.51 o 
  21   3   1        5.88       25.66     85.80 o 
  23   3   1        4.91       65.69     91.65 o 
 -20   4   1      110.45      204.97     95.12 o 
 -18   4   1      248.30      334.25    100.52 o 
 -16   4   1     1428.78     1551.19    138.91 o 
 -14   4   1      102.26      114.05     79.26 o 
 -12   4   1      910.90      909.69    106.29 o 
 -10   4   1     2494.36     2676.59    247.08 o 
  -8   4   1      146.72      114.08     83.72 o 
  -6   4   1     2025.79     1996.18    434.07 o 
  -4   4   1     1932.88     1636.36    389.01 o 
  -2   4   1      106.42       24.56     38.49 o 
   0   4   1      773.73      606.44    183.31 o 
   2   4   1     3270.70     1611.65    346.08 o 
   4   4   1       24.56       87.90     44.14 o 
   6   4   1       91.91       98.69     51.42 o 
   8   4   1      133.57      158.28     52.71 o 
  10   4   1     1109.57     1087.69     89.88 o 
  12   4   1      410.31      327.40     81.97 o 
  14   4   1       26.77       27.07     73.37 o 
  16   4   1        0.24        0.00     69.87 o 
  18   4   1     2726.07     2680.34    186.58 o 
 -15   5   1     1227.46     1172.93    162.34 o 
 -13   5   1     1467.42     1231.25    179.49 o 
 -11   5   1      587.26      698.57    172.45 o 
  -9   5   1     1542.30     1439.51    411.78 o 
  -7   5   1      452.31      354.67    108.08 o 
  -5   5   1       62.45      147.28     86.30 o 
  -3   5   1      438.13      546.69    194.74 o 
  -1   5   1     2417.02     2766.29    305.02 o 
   1   5   1     1197.12     1574.62    184.18 o 
   3   5   1     1016.48     1356.86    168.24 o 
   5   5   1     2142.84     2645.46    209.04 o 
   7   5   1     3008.87     3472.52    337.87 o 
   9   5   1     1899.93     1783.19    272.17 o 
  11   5   1       76.00      241.67    171.28 o 
  13   5   1     2681.94     3151.08    344.91 o 
 -26   0   2    14095.64    13210.74    493.90 o 
 -24   0   2      362.60      336.99    130.04 o 
 -22   0   2     2774.41     2684.41    205.73 o 
 -20   0   2    11745.45    12553.76    353.20 o 
 -18   0   2     2122.09     2154.94    163.41 o 
 -16   0   2    20896.81    16913.56   5817.52 o 
 -14   0   2      106.67      159.40     55.89 o 
 -12   0   2    31771.28    33563.33   9714.06 o 
 -10   0   2   130295.80   134111.84  36572.93 o 
  -8   0   2    12889.33    15815.53   3803.93 o 
  -6   0   2   112980.76   135545.45  32080.68 o 
  -4   0   2    63169.41    94452.45   2612.60 o 
  -2   0   2    62901.64    63824.93  13151.35 o 
   0   0   2      927.94      476.30     30.50 o 
   2   0   2    11401.41    12904.47   1362.03 o 
   4   0   2    12814.88    17106.93   1677.60 o 
   6   0   2    33288.22    47329.09   4191.67 o 
   8   0   2     1890.41     1510.68    402.68 o 
  10   0   2    23634.19    20996.86   6987.55 o 
  12   0   2   121432.49   100229.19  36206.21 o 
  14   0   2     4253.80     4707.78    185.73 o 
  16   0   2    19891.54    22414.84    801.26 o 
  18   0   2    30899.64    32633.07   1538.00 o 
  20   0   2     5425.41     5638.52    250.46 o 
  22   0   2     2652.81     2420.33    195.75 o 
  24   0   2     3396.59     3354.29    237.23 o 
  26   0   2        0.49        0.00    108.58 o 
 -25   1   2       14.65        0.00     78.29 o 
 -23   1   2      610.15      543.49     96.42 o 
 -21   1   2    13121.93    13076.43    309.53 o 
 -19   1   2      235.63      208.47     68.15 o 
 -17   1   2     3511.63     3265.63    288.40 o 
 -15   1   2    40459.50    44343.71   3104.56 o 
 -13   1   2     3033.77     3241.39    173.75 o 
 -11   1   2     3145.53     4090.10    155.88 o 
  -9   1   2    14349.15    17564.07    752.02 o 
  -7   1   2     8232.14     9837.28    444.23 o 
  -5   1   2    20772.46    25129.03   1381.72 o 
  -3   1   2     1405.70     1421.79    153.92 o 
  -1   1   2     4799.41     5453.46   1004.46 o 
   1   1   2    70204.51    77380.33  13341.14 o 
   3   1   2       46.93       46.30     17.29 o 
   5   1   2    49010.44    61692.55   7955.47 o 
   7   1   2    68504.95    91744.70   4225.31 o 
   9   1   2     2218.19     2065.35     84.76 o 
  11   1   2     1332.04     1398.21     85.15 o 
  13   1   2     8233.67     9155.45    490.59 o 
  15   1   2     2748.09     3143.10    173.73 o 
  17   1   2     9640.23    10618.38    343.74 o 
  19   1   2      101.33      138.09     63.74 o 
  21   1   2     1134.28     1042.16    103.90 o 
  23   1   2    10176.15     9580.22    247.45 o 
  25   1   2      992.47     1080.90    140.16 o 
 -24   2   2     2718.86     2801.11    188.62 o 
 -22   2   2       58.98       49.75     84.77 o 
 -20   2   2      432.58      437.83     80.46 o 
 -18   2   2     1244.29     1355.39    101.20 o 
 -16   2   2      161.49      212.23     49.29 o 
 -14   2   2     1082.50     1237.84     70.56 o 
 -12   2   2     3649.44     3672.19    235.31 o 
 -10   2   2     1377.71     1274.72    159.04 o 
  -8   2   2     8145.93     9138.08    888.38 o 
  -6   2   2     8037.77     8169.97   1169.85 o 
  -4   2   2     1431.14      961.80    223.18 o 
  -2   2   2    14182.57    14138.78   2889.47 o 
   0   2   2      635.98      652.10     67.56 o 
   2   2   2      733.48      670.41    158.87 o 
   4   2   2     2606.46     2189.94    530.16 o 
   6   2   2     4672.23     3748.32    848.34 o 
   8   2   2     3393.73     3508.67    406.78 o 
  10   2   2     4614.38     4912.65    297.80 o 
  12   2   2     1771.31     1763.03     93.05 o 
  14   2   2      374.24      332.09     64.79 o 
  16   2   2     6101.34     6033.36    183.21 o 
  18   2   2       17.78       29.27     69.96 o 
  20   2   2      808.93      685.14    113.58 o 
  22   2   2     2072.47     1862.21    156.67 o 
  24   2   2        8.56        7.66     90.12 o 
 -23   3   2      838.31      834.29    162.36 o 
 -21   3   2     5682.08     5387.31    544.34 o 
 -19   3   2     5049.24     4967.17    244.43 o 
 -17   3   2     6936.26     7097.14    352.33 o 
 -15   3   2     6608.37     6740.36    198.79 o 
 -13   3   2       80.55       93.16     55.32 o 
 -11   3   2    16803.33    17002.43   1617.90 o 
  -9   3   2       42.39       80.46     41.64 o 
  -7   3   2      479.70      419.78     65.44 o 
  -5   3   2     1413.08     1264.49    262.65 o 
  -3   3   2     4858.63     4822.70    768.28 o 
  -1   3   2    15200.75    16499.53   2978.59 o 
   1   3   2    18658.01    17949.36   4210.55 o 
   3   3   2     3570.67     3387.28    856.46 o 
   5   3   2    34692.96    33990.29   7901.80 o 
   7   3   2     8260.32     8498.57   1051.46 o 
   9   3   2      169.96      213.86     43.42 o 
  11   3   2     5745.35     5370.87    556.52 o 
  13   3   2      166.93      206.32     58.75 o 
  15   3   2      146.16      153.63     65.24 o 
  17   3   2       45.75       23.79     56.64 o 
  19   3   2      151.37      155.08     88.27 o 
  21   3   2     4689.81     4418.39    220.58 o 
 -20   4   2       95.27        2.03     79.49 o 
 -18   4   2       20.94       35.41     95.72 o 
 -16   4   2       88.99      193.40     85.36 o 
 -14   4   2      927.36     1281.62    126.79 o 
 -12   4   2     1731.48     2211.17    180.51 o 
 -10   4   2     5026.44     5522.25    448.17 o 
  -8   4   2      698.35      819.03    117.24 o 
  -6   4   2    13565.99    16686.88    560.77 o 
  -4   4   2    13078.30    12126.07   4921.36 o 
  -2   4   2      602.30      650.37    171.28 o 
   0   4   2     8173.07     6847.37   3172.20 o 
   2   4   2       23.08       27.88     37.01 o 
   4   4   2        5.07        0.00     40.36 o 
   6   4   2      933.85      944.78    195.07 o 
   8   4   2     4387.92     4295.95    546.26 o 
  10   4   2     1484.79     1484.50    131.40 o 
  12   4   2    11053.27    10474.01    942.52 o 
  14   4   2       11.71        0.00     61.91 o 
  16   4   2     6446.73     6431.65    246.67 o 
  18   4   2     1671.11     1898.36    363.68 o 
 -15   5   2      731.56      833.02    147.68 o 
 -13   5   2      296.80      577.19    199.44 o 
 -11   5   2      434.94      438.26    129.28 o 
  -9   5   2       16.17        0.00     86.17 o 
  -7   5   2      296.73      202.05    100.34 o 
  -5   5   2      142.05      143.54     90.21 o 
  -3   5   2       89.27       80.20     81.49 o 
  -1   5   2      175.82       45.05     93.85 o 
   1   5   2     2508.65     3608.61    328.48 o 
   3   5   2       81.84       19.22    104.17 o 
   5   5   2      774.70     1263.29    165.88 o 
   7   5   2      116.06      107.14    107.69 o 
   9   5   2      280.25      253.40    166.59 o 
  11   5   2       59.66      225.24    171.28 o 
  13   5   2      195.59      227.59    159.55 o 
 -25   1   3     1070.47      878.79    115.40 o 
 -23   1   3     8683.43     8581.25    232.81 o 
 -21   1   3       99.88      150.34     75.92 o 
 -19   1   3     7487.85     6637.41    549.58 o 
 -17   1   3    14059.04    14308.60   1167.96 o 
 -15   1   3     2020.45     1832.40    142.91 o 
 -13   1   3     2701.29     3141.76    246.12 o 
 -11   1   3      630.22      720.40     48.07 o 
  -9   1   3      561.55      649.03     43.26 o 
  -7   1   3    16745.65    21765.79   1241.51 o 
  -5   1   3     9436.97    13016.72    903.04 o 
  -3   1   3   187849.09   204171.20  36996.23 o 
  -1   1   3   122518.93   123884.02  28102.95 o 
   1   1   3     3746.00     3922.75    732.18 o 
   3   1   3    60938.29    74381.81  10045.51 o 
   5   1   3    28681.22    37608.90   3840.42 o 
   7   1   3    17120.05    22960.63   1235.35 o 
   9   1   3     8424.13    11094.64    429.94 o 
  11   1   3       12.47       80.23     28.78 o 
  13   1   3     2374.63     2762.19    132.16 o 
  15   1   3     5033.25     5508.66    211.32 o 
  17   1   3      218.49      248.87     61.61 o 
  19   1   3     2453.62     2471.89    126.48 o 
  21   1   3     6985.25     6444.67    197.96 o 
  23   1   3     2512.31     2340.46    234.77 o 
  25   1   3     5001.11     4465.02    248.86 o 
 -24   2   3      146.32      155.19    104.23 o 
 -22   2   3     1423.59     1615.57    146.55 o 
 -20   2   3      460.10      377.15     64.31 o 
 -18   2   3     6553.69     6529.12    445.39 o 
 -16   2   3     2082.72     2209.56    146.71 o 
 -14   2   3     9683.78     9965.96    486.27 o 
 -12   2   3    66519.63    76781.51   4619.75 o 
 -10   2   3     3083.81     2893.40    374.19 o 
  -8   2   3    35609.18    42233.53   3849.06 o 
  -6   2   3    54960.31    59953.17   7363.00 o 
  -4   2   3     8969.18     8683.61   1538.24 o 
  -2   2   3     9576.05    10451.05   2213.09 o 
   0   2   3      193.08      201.76     30.03 o 
   2   2   3        7.18       19.42     17.98 o 
   4   2   3    34366.14    34955.43   8662.57 o 
   6   2   3     3850.85     4367.96    820.34 o 
   8   2   3    39015.94    43064.51   4145.60 o 
  10   2   3    30635.98    33778.59   2081.28 o 
  12   2   3     5543.82     5933.56    379.03 o 
  14   2   3    30372.74    32432.06   1956.43 o 
  16   2   3     6339.77     6306.21    525.57 o 
  18   2   3     3640.34     3386.89    229.78 o 
  20   2   3       55.73       46.39     80.15 o 
  22   2   3      322.39      367.15    103.61 o 
  24   2   3      233.93      161.23     99.67 o 
 -23   3   3     4324.97     4188.16    674.56 o 
 -21   3   3      503.84      479.75     99.76 o 
 -19   3   3     2137.90     2048.96    149.89 o 
 -17   3   3     2348.74     2502.94    152.51 o 
 -15   3   3      947.61     1143.05    130.06 o 
 -13   3   3        6.87       37.14     50.28 o 
 -11   3   3     1236.08     1462.95     88.50 o 
  -9   3   3      721.90      618.92     88.04 o 
  -7   3   3    10828.11    10945.33   1382.93 o 
  -5   3   3      484.84      573.21     94.39 o 
  -3   3   3     3689.63     3939.24    666.33 o 
  -1   3   3    11585.63    11500.20   2031.56 o 
   1   3   3     4377.43     4063.95    923.52 o 
   3   3   3     7012.72     7338.38   1524.31 o 
   5   3   3     9920.00     9462.63   2110.91 o 
   7   3   3     8483.56     8342.27   1628.39 o 
   9   3   3      256.83      226.90     44.06 o 
  11   3   3      607.72      625.32     60.78 o 
  13   3   3      797.55      917.61     87.71 o 
  15   3   3     5998.45     6068.80    364.76 o 
  17   3   3      354.81      334.51     93.38 o 
  19   3   3      916.25      892.88    123.57 o 
  21   3   3     4254.62     3925.06    210.11 o 
 -20   4   3      292.74      459.62    111.72 o 
 -18   4   3       10.53       97.15     87.03 o 
 -16   4   3     2046.87     2185.56    159.11 o 
 -14   4   3      237.99      323.19     90.47 o 
 -12   4   3       21.37       61.58     73.03 o 
 -10   4   3     2218.31     2356.54    292.20 o 
  -8   4   3     1979.01     1790.46    303.85 o 
  -6   4   3       70.88       96.83     78.32 o 
  -4   4   3     1233.00     1211.43    346.08 o 
  -2   4   3      940.48      782.79    288.59 o 
   0   4   3     1494.22     1519.77    550.21 o 
   2   4   3     2504.01     2752.97    725.95 o 
   4   4   3      937.64     1114.34    298.67 o 
   6   4   3        0.83       69.40     39.70 o 
   8   4   3     3035.80     3074.91    416.58 o 
  10   4   3      346.53      417.06     62.24 o 
  12   4   3       59.93       76.29     51.05 o 
  14   4   3     1136.77     1188.45    104.86 o 
  16   4   3       29.11        7.24     59.05 o 
  18   4   3      186.30      164.77     87.79 o 
 -15   5   3      183.77      142.67    109.83 o 
 -13   5   3     1027.76     1024.86    225.24 o 
 -11   5   3      203.23      257.17    115.25 o 
  -9   5   3        9.30       48.18     96.38 o 
  -7   5   3      670.42      548.45    158.38 o 
  -5   5   3     1388.31     1400.88    384.79 o 
  -3   5   3     3581.55     3604.84   1622.47 o 
  -1   5   3     2107.30     1572.04    701.54 o 
   1   5   3       85.11       23.93     73.62 o 
   3   5   3     7869.99     7038.20   3349.34 o 
   5   5   3      208.61      272.75    117.65 o 
   7   5   3      282.59      371.60    126.72 o 
   9   5   3     1524.27     1825.42    272.17 o 
  11   5   3      462.16      509.15    199.44 o 
  13   5   3      248.51      427.03    192.40 o 
 -26   0   4      261.94      384.32    147.63 o 
 -24   0   4       20.35      120.01    111.98 o 
 -22   0   4      129.98      146.37    110.32 o 
 -20   0   4    26144.64    29106.25   1203.65 o 
 -18   0   4     3111.73     2552.88    800.21 o 
 -16   0   4     6927.71     5261.38   1583.64 o 
 -14   0   4    71730.93    68730.07  19440.62 o 
 -12   0   4     8890.54     8284.27   2215.55 o 
 -10   0   4    35532.88    38681.54   9029.74 o 
  -8   0   4    31231.71    34133.54   7493.63 o 
  -6   0   4    22938.27    26357.04   5348.09 o 
  -4   0   4     4443.10     5222.12    915.44 o 
  -2   0   4    23119.38    18929.98   1346.17 o 
   0   0   4    30774.81    15700.65   1139.61 o 
   2   0   4   112810.53   105768.84    671.04 o 
   4   0   4     3990.85     3941.34    404.74 o 
   6   0   4    99952.11   129830.17  16022.88 o 
   8   0   4    80233.68   101266.94   9462.63 o 
  10   0   4    58975.22    74984.87   7352.13 o 
  12   0   4    35278.74    44277.88   4332.44 o 
  14   0   4    16621.20    18693.78   1197.79 o 
  16   0   4     5109.74     4478.86    200.67 o 
  18   0   4        0.59       18.77     77.98 o 
  20   0   4     4319.48     4263.60    230.61 o 
  22   0   4      892.55      907.20    145.11 o 
  24   0   4     5981.86     5679.53    297.80 o 
 -25   1   4     3704.70     3788.47    200.82 o 
 -23   1   4      997.46      865.94    107.15 o 
 -21   1   4     1205.08     1250.93    107.97 o 
 -19   1   4     6144.22     5898.55    571.57 o 
 -17   1   4     5043.51     4868.82    517.80 o 
 -15   1   4      284.57      299.38     48.12 o 
 -13   1   4      273.99      272.85     42.40 o 
 -11   1   4      122.09      183.53     39.13 o 
  -9   1   4    37357.73    47646.07   2937.83 o 
  -7   1   4     7447.76     9155.44    563.13 o 
  -5   1   4    30143.44    40716.92   3247.44 o 
  -3   1   4   196577.95   197586.17  36603.42 o 
  -1   1   4    42535.08    41106.50   8123.42 o 
   1   1   4    26213.14    25121.03   5400.40 o 
   3   1   4    11319.96    12761.08   1416.20 o 
   5   1   4    19662.82    24937.16   1810.47 o 
   7   1   4     5859.35     7589.89    532.94 o 
   9   1   4      536.38      481.27     42.03 o 
  11   1   4      134.12      177.68     33.12 o 
  13   1   4    21800.99    23945.76   1284.66 o 
  15   1   4    10245.24    11464.47    504.26 o 
  17   1   4    15943.43    17323.01    535.00 o 
  19   1   4     5286.50     5658.06    240.80 o 
  21   1   4     5486.67     5164.88    183.58 o 
  23   1   4     1447.22     1160.17    139.51 o 
  25   1   4     1315.10     1171.22    146.60 o 
 -24   2   4      511.53      492.73    120.46 o 
 -22   2   4      747.30      858.60    102.33 o 
 -20   2   4      199.35      184.99     56.87 o 
 -18   2   4     1482.29     1283.89     98.50 o 
 -16   2   4      537.06      579.43     62.25 o 
 -14   2   4     1495.60     1682.28     81.25 o 
 -12   2   4     6085.66     6789.52    554.03 o 
 -10   2   4     2165.16     1993.66    256.48 o 
  -8   2   4     1015.61      980.84     92.44 o 
  -6   2   4       99.82       89.89     24.03 o 
  -4   2   4    20035.48    22314.33   3426.87 o 
  -2   2   4     2203.52     1829.06    384.22 o 
   0   2   4      226.48      216.05     31.83 o 
   2   2   4      149.34      116.60     30.35 o 
   4   2   4       65.09       35.20     24.20 o 
   6   2   4     9927.88    11477.43   1489.73 o 
   8   2   4      833.91      908.17    100.03 o 
  10   2   4      466.20      425.77     53.70 o 
  12   2   4     7567.21     8039.54    564.90 o 
  14   2   4     2758.70     2928.28    197.44 o 
  16   2   4     3023.70     3121.37    275.78 o 
  18   2   4      247.72      320.26     90.22 o 
  20   2   4      175.72      239.93     95.22 o 
  22   2   4      461.68      579.03    116.51 o 
  24   2   4      781.71      843.77    133.40 o 
 -23   3   4       58.03       56.81    111.89 o 
 -21   3   4     3769.19     3458.42    445.19 o 
 -19   3   4      900.13      890.62    119.13 o 
 -17   3   4      279.81      313.27     90.17 o 
 -15   3   4       80.25       28.33     65.85 o 
 -13   3   4      663.30      732.53     93.29 o 
 -11   3   4     8711.73     8025.09   1415.04 o 
  -9   3   4     6130.77     5641.81   1156.86 o 
  -7   3   4      704.24      684.79    124.72 o 
  -5   3   4    23418.88    23470.38   3363.69 o 
  -3   3   4    12445.95    12217.73   2176.01 o 
  -1   3   4     2370.44     2054.20    509.34 o 
   1   3   4    38286.98    35405.56   7890.42 o 
   3   3   4       26.71       29.92     30.68 o 
   5   3   4      113.56      158.86     39.10 o 
   7   3   4     1862.37     2059.43    314.61 o 
   9   3   4      764.90      879.03     75.72 o 
  11   3   4     3961.59     3731.80    472.66 o 
  13   3   4     2341.45     2423.04    122.45 o 
  15   3   4      303.62      376.47     71.39 o 
  17   3   4    14012.84    12438.34    920.92 o 
  19   3   4      281.61      209.11     91.45 o 
  21   3   4      775.90      689.29    123.04 o 
 -20   4   4     1089.90     1123.07    138.41 o 
 -18   4   4       86.85       51.16     76.98 o 
 -16   4   4     5545.24     5617.80    575.88 o 
 -14   4   4     4166.52     4419.72    323.36 o 
 -12   4   4       22.07       67.32     70.86 o 
 -10   4   4    11443.51    11721.14   1203.65 o 
  -8   4   4      412.28      433.69    138.43 o 
  -6   4   4     1910.78     1731.28    522.05 o 
  -4   4   4       75.22       73.03     75.42 o 
  -2   4   4     1459.03     1383.92    587.75 o 
   0   4   4     2678.83     2963.00    720.68 o 
   2   4   4     4573.69     4664.68   1206.65 o 
   4   4   4      210.06      192.30     62.59 o 
   6   4   4    23924.53    34962.35   1614.26 o 
   8   4   4     5784.36     6564.36    828.19 o 
  10   4   4     4161.29     3913.82    418.60 o 
  12   4   4     5130.27     4911.08    493.63 o 
  14   4   4      195.35      249.05     74.73 o 
  16   4   4      647.52      742.29     96.57 o 
  18   4   4       25.09       68.64     77.80 o 
 -13   5   4      398.56      385.68    132.62 o 
 -11   5   4      118.32      185.88    111.04 o 
  -9   5   4      567.49      748.39    179.49 o 
  -7   5   4        0.35        0.00     85.90 o 
  -5   5   4      426.58      564.73    138.43 o 
  -3   5   4      312.92      370.96    147.82 o 
  -1   5   4      618.99      582.32    174.80 o 
   1   5   4      394.91      601.47    209.99 o 
   3   5   4      234.94      266.36    138.43 o 
   5   5   4       19.35        0.00     62.18 o 
   7   5   4       78.81      102.53     79.60 o 
   9   5   4      224.96      262.79    159.55 o 
  11   5   4      246.40      243.79     95.78 o 
  13   5   4      579.11      891.07    166.43 o 
 -25   1   5      367.60      289.54     95.52 o 
 -23   1   5     3117.64     3100.24    159.22 o 
 -21   1   5      889.68     1100.51    103.36 o 
 -19   1   5      157.01      217.05     53.51 o 
 -17   1   5      865.40      914.07     70.72 o 
 -15   1   5     5910.41     6527.26    489.22 o 
 -13   1   5     5275.84     6146.34    451.29 o 
 -11   1   5    40276.83    49955.53   3686.23 o 
  -9   1   5     9126.12    10671.25    820.00 o 
  -7   1   5    28979.79    38801.38   2934.92 o 
  -5   1   5     5109.75     5975.32    618.41 o 
  -3   1   5    10439.48    10381.96   1496.87 o 
  -1   1   5    13694.60    12209.78   2167.42 o 
   1   1   5     6536.48     5725.33   1173.19 o 
   3   1   5    15298.07    16964.52   1717.52 o 
   5   1   5    10132.57    13530.83    940.43 o 
   7   1   5     1430.14     1396.27    107.91 o 
   9   1   5    19751.13    26162.75   1299.46 o 
  11   1   5     8814.38    10100.02    467.77 o 
  13   1   5    10333.17    11753.21    795.51 o 
  15   1   5    31660.95    36104.29   1749.18 o 
  17   1   5     2138.11     2278.39    118.76 o 
  19   1   5    15293.76    15422.09    464.98 o 
  21   1   5     3392.77     3318.15    184.46 o 
  23   1   5      311.69      347.37    103.31 o 
 -24   2   5     1009.08     1058.82    224.07 o 
 -22   2   5     6697.63     6492.29    538.63 o 
 -20   2   5     1144.35     1156.98     88.66 o 
 -18   2   5    19333.45    19336.85   1581.31 o 
 -16   2   5     9504.36     9614.77    668.97 o 
 -14   2   5    17150.14    18834.33   1326.77 o 
 -12   2   5    12674.93    14108.25   1066.63 o 
 -10   2   5     2446.96     2924.28    243.62 o 
  -8   2   5     7986.16     9279.27    783.93 o 
  -6   2   5     3147.07     4104.52    474.34 o 
  -4   2   5       26.96      107.56     20.31 o 
  -2   2   5    10171.51     8711.49   1875.83 o 
   0   2   5    61691.11    62586.18   7421.44 o 
   2   2   5    29454.98    32287.59   5135.43 o 
   4   2   5    52290.55    61219.13   8595.32 o 
   6   2   5    40203.99    49229.93   6231.78 o 
   8   2   5    21722.02    24619.63   3158.13 o 
  10   2   5    15269.63    17214.60   1490.84 o 
  12   2   5      428.21      420.52     56.99 o 
  14   2   5     2202.29     2097.71    214.55 o 
  16   2   5     1721.93     1809.22    149.27 o 
  18   2   5     2772.00     2427.42    190.77 o 
  20   2   5     5352.94     5089.13    319.10 o 
  22   2   5     2039.40     2031.05    164.80 o 
 -23   3   5      227.05      283.34    132.48 o 
 -21   3   5      313.78      339.65     97.34 o 
 -19   3   5     1206.81     1274.41    132.56 o 
 -17   3   5      310.04      545.36     99.68 o 
 -15   3   5       74.57       78.87     72.03 o 
 -13   3   5       16.70       57.66     38.05 o 
 -11   3   5     5231.72     5029.35    860.52 o 
  -9   3   5     5087.83     4880.70    903.77 o 
  -7   3   5     6903.15     6859.21   1898.87 o 
  -5   3   5     4809.43     4880.68    898.46 o 
  -3   3   5     9643.71    10737.43   1728.52 o 
  -1   3   5     1669.62     1481.98    311.70 o 
   1   3   5      200.80      222.17     66.38 o 
   3   3   5     1249.10     1099.84    198.79 o 
   5   3   5     3582.86     3680.39    575.72 o 
   7   3   5        6.68        0.00     31.21 o 
   9   3   5     3399.01     3225.55    382.98 o 
  11   3   5     8595.32     8086.48    876.93 o 
  13   3   5     2506.63     2747.38    213.36 o 
  15   3   5     1413.52     1478.73    127.62 o 
  17   3   5     5268.66     4917.88    415.87 o 
  19   3   5     2271.00     2128.01    262.71 o 
  21   3   5       55.18      101.98     90.25 o 
 -20   4   5      356.28      339.93    105.86 o 
 -18   4   5      740.49      707.68    118.54 o 
 -16   4   5       17.71       29.07     83.07 o 
 -14   4   5      177.77      259.44     93.42 o 
 -12   4   5     1465.28     1561.56    161.23 o 
 -10   4   5        4.19       23.46     86.52 o 
  -8   4   5      463.27      500.54    109.93 o 
  -6   4   5      821.08      897.34    319.10 o 
  -4   4   5      107.38       92.81    116.14 o 
  -2   4   5      765.23      644.22    193.25 o 
   0   4   5      566.66      848.65    179.90 o 
   2   4   5      645.26      785.71    159.34 o 
   4   4   5     4822.50     4388.38   2104.63 o 
   6   4   5        7.77       17.37     57.77 o 
   8   4   5      245.70      230.48     95.55 o 
  10   4   5     2420.86     2071.30    248.24 o 
  12   4   5      246.34      330.21     76.66 o 
  14   4   5      102.47       23.61     68.71 o 
  16   4   5      722.74      765.54    114.37 o 
  18   4   5       69.44      148.57     98.91 o 
 -13   5   5     1329.01     1165.56    313.23 o 
 -11   5   5      583.54      491.52    198.26 o 
  -9   5   5        7.17       19.99     94.52 o 
  -7   5   5     5654.92     5072.77   1052.32 o 
  -5   5   5      228.79      220.30    103.28 o 
  -3   5   5      700.83      442.63    259.27 o 
  -1   5   5     3174.74     2866.61   1373.76 o 
   1   5   5      459.54      400.07    122.01 o 
   3   5   5        1.74       10.45    146.64 o 
   5   5   5        0.08        0.00     69.98 o 
   7   5   5      468.23      351.99    113.12 o 
   9   5   5     3058.75     3113.71    314.95 o 
  11   5   5      199.53      107.40     69.22 o 
 -26   0   6     3538.95     3023.23    247.80 o 
 -24   0   6     5581.98     5809.17    296.06 o 
 -22   0   6     7083.83     7110.20    425.85 o 
 -20   0   6    13894.04    11060.71   3418.21 o 
 -18   0   6    12626.81    11263.61   3247.61 o 
 -16   0   6    29853.95    26876.29   7422.32 o 
 -14   0   6     5150.87     4889.16   1267.66 o 
 -12   0   6     6569.27     6876.29   1655.93 o 
 -10   0   6     5502.51     5664.54   1204.36 o 
  -8   0   6    39489.33    41698.92   8289.23 o 
  -6   0   6    42897.51    43851.33   8314.46 o 
  -4   0   6    40334.95    39681.97   3784.85 o 
  -2   0   6    65407.45    46182.65   2182.70 o 
   0   0   6   114360.53    63373.51   3663.25 o 
   2   0   6   107032.99    80366.55   5285.04 o 
   4   0   6    19599.51    19812.10   1777.32 o 
   6   0   6   105238.66   116424.02  14313.60 o 
   8   0   6     1575.72     1932.67    113.80 o 
  10   0   6     4782.26     5331.85    629.98 o 
  12   0   6     2691.65     2720.52    351.94 o 
  14   0   6    10981.39    12064.51   1295.16 o 
  16   0   6      955.31     1008.27    121.93 o 
  18   0   6     8229.28     8397.06    722.66 o 
  20   0   6     4990.38     4882.76    375.41 o 
  22   0   6    22309.33    21199.97   1887.60 o 
  24   0   6     4491.57     4214.47    255.50 o 
 -25   1   6      570.97      542.93    105.41 o 
 -23   1   6     2048.55     2112.93    158.86 o 
 -21   1   6     1030.12      936.68     89.21 o 
 -19   1   6     4419.21     4511.84    442.07 o 
 -17   1   6     3061.34     2810.20    235.87 o 
 -15   1   6     8779.47     9691.39    631.51 o 
 -13   1   6    14696.49    16698.29   1422.83 o 
 -11   1   6    19668.69    23275.19   1872.59 o 
  -9   1   6    18250.29    23315.55   1918.06 o 
  -7   1   6     5286.14     6090.91    503.27 o 
  -5   1   6    67701.09    84095.62   6920.37 o 
  -3   1   6      914.60     1093.52    140.20 o 
  -1   1   6     1106.29      762.72    100.97 o 
   1   1   6     4360.08     3656.00    495.44 o 
   3   1   6    10248.25    10132.58    896.11 o 
   5   1   6    34928.88    41704.55   2971.87 o 
   7   1   6     7389.44     7342.52    826.51 o 
   9   1   6    22201.11    26383.88   1761.44 o 
  11   1   6    33656.30    37943.15   1924.61 o 
  13   1   6     3464.80     3754.02    232.30 o 
  15   1   6     1822.49     2083.57    127.67 o 
  17   1   6     5554.13     5552.89    240.11 o 
  19   1   6        6.32        0.00     70.64 o 
  21   1   6      666.51      761.67    119.16 o 
  23   1   6      125.86      192.36     97.89 o 
 -24   2   6        4.22       29.83     85.41 o 
 -22   2   6     1692.21     1497.57    156.80 o 
 -20   2   6     1709.43     1584.71    191.68 o 
 -18   2   6      535.53      499.56     77.00 o 
 -16   2   6      136.25      208.25     52.00 o 
 -14   2   6     2088.14     2359.69    195.98 o 
 -12   2   6      837.06      885.76     68.63 o 
 -10   2   6     1663.16     1799.08    152.93 o 
  -8   2   6      111.99       61.30     27.51 o 
  -6   2   6      652.13      835.12    106.74 o 
  -4   2   6    25762.82    29181.10   5402.63 o 
  -2   2   6        1.08       48.84     25.20 o 
   0   2   6      557.79      503.64     56.23 o 
   2   2   6     1102.19     1281.28    187.96 o 
   4   2   6      442.89      455.55     43.91 o 
   6   2   6       88.04      157.45     31.57 o 
   8   2   6      924.98     1081.18    140.20 o 
  10   2   6      384.74      493.81     56.78 o 
  12   2   6      418.26      459.80     60.05 o 
  14   2   6     3818.06     3798.10    347.43 o 
  16   2   6      702.43      807.03    127.17 o 
  18   2   6      270.76      275.73     93.79 o 
  20   2   6     1489.98     1509.15    144.12 o 
  22   2   6        6.19        0.00     81.92 o 
 -23   3   6      147.59      117.41     89.26 o 
 -21   3   6      202.46      257.11     93.37 o 
 -19   3   6      195.39      281.08     89.72 o 
 -17   3   6      242.08      216.43     84.71 o 
 -15   3   6     6294.99     5898.71    908.93 o 
 -13   3   6      881.53      704.39    100.78 o 
 -11   3   6     1055.11     1013.52    166.31 o 
  -9   3   6    26590.27    25210.56   6748.15 o 
  -7   3   6     1703.25     1648.16    315.29 o 
  -5   3   6     4047.36     4543.50    832.42 o 
  -3   3   6     4778.61     4388.66    819.29 o 
  -1   3   6      888.09      862.87    192.32 o 
   1   3   6      483.55      452.51    102.94 o 
   3   3   6      228.88      184.11     38.12 o 
   5   3   6      142.60      143.37     40.55 o 
   7   3   6    12427.33    12932.82   1602.06 o 
   9   3   6      702.81      832.95    119.21 o 
  11   3   6     7490.31     7474.93    702.38 o 
  13   3   6    12907.59    13041.47   1117.02 o 
  15   3   6      309.20      200.73     81.42 o 
  17   3   6     3010.12     2881.99    296.25 o 
  19   3   6     2130.83     1827.52    232.28 o 
  21   3   6      192.56      264.83     97.79 o 
 -20   4   6     3022.71     2952.70    307.73 o 
 -18   4   6      308.57      361.55    107.54 o 
 -16   4   6     1899.88     2211.37    164.11 o 
 -14   4   6     2918.31     3055.83    207.06 o 
 -12   4   6      990.46      861.26    136.24 o 
 -10   4   6       25.71       82.38     90.14 o 
  -8   4   6     1257.60     1269.37    290.94 o 
  -6   4   6      445.32      508.16    145.47 o 
  -4   4   6     8394.71     8340.27   1329.84 o 
  -2   4   6     3041.50     2847.14    463.18 o 
   0   4   6     4520.35     4658.01   1043.97 o 
   2   4   6    17054.71    17967.48   4215.29 o 
   4   4   6     1377.97     1512.52    280.58 o 
   6   4   6     3227.37     3490.78    738.41 o 
   8   4   6      955.98      937.42    201.04 o 
  10   4   6      793.43      827.49    136.14 o 
  12   4   6      115.61       87.45     66.81 o 
  14   4   6      276.94      305.05     93.76 o 
  16   4   6      443.44      412.46    186.53 o 
 -13   5   6       19.14        0.00     93.73 o 
 -11   5   6      550.75      585.48    144.62 o 
  -9   5   6     1183.09     1235.21    252.23 o 
  -7   5   6        0.80        0.00     91.80 o 
  -5   5   6      944.02      932.32    327.31 o 
  -3   5   6      561.76      464.90    120.62 o 
  -1   5   6      309.14      266.21    171.28 o 
   1   5   6        0.63        0.00     72.43 o 
   3   5   6     1107.52     1226.81    524.40 o 
   5   5   6      552.29      502.12    242.84 o 
   7   5   6      206.02      291.31     92.37 o 
   9   5   6      951.81      993.29    155.00 o 
  11   5   6      344.03      416.67     86.26 o 
 -25   1   7       82.39      144.49     87.00 o 
 -23   1   7      882.28      998.36    110.23 o 
 -21   1   7      612.64      513.47     71.24 o 
 -19   1   7       86.57      112.26     48.36 o 
 -17   1   7     9657.85    10025.68   1007.74 o 
 -15   1   7    11568.01    12882.12   1153.35 o 
 -13   1   7    15642.46    17587.81   1446.50 o 
 -11   1   7    16487.95    20504.56   1607.89 o 
  -9   1   7     1208.47     1542.64    136.67 o 
  -7   1   7    26462.99    33477.23   2635.86 o 
  -5   1   7    16092.99    19914.41   1283.33 o 
  -3   1   7       21.02        4.85     19.04 o 
  -1   1   7     3036.01     2792.44    370.75 o 
   1   1   7    11405.14    10130.45   1246.74 o 
   3   1   7    35701.30    35800.40   2978.86 o 
   5   1   7    23500.08    24396.65   1899.31 o 
   7   1   7      338.37      294.85     25.81 o 
   9   1   7    44934.30    52688.23   3529.51 o 
  11   1   7    15316.23    17792.85   1272.68 o 
  13   1   7       12.50       53.38     44.15 o 
  15   1   7     4032.73     4357.22    210.98 o 
  17   1   7        9.18        0.00     54.41 o 
  19   1   7      185.76      232.24     86.15 o 
  21   1   7       56.93       88.74     83.17 o 
  23   1   7        0.46       55.59     88.37 o 
 -24   2   7     3587.48     3270.51    198.53 o 
 -22   2   7     4724.44     4043.08    396.23 o 
 -20   2   7      829.81      708.24     90.35 o 
 -18   2   7     4007.87     3513.09    336.63 o 
 -16   2   7        8.82        0.72     51.80 o 
 -14   2   7      995.22      960.04    121.92 o 
 -12   2   7     1241.40     1426.14     85.89 o 
 -10   2   7     8306.19     8638.57    883.71 o 
  -8   2   7    12446.92    15444.35   1762.17 o 
  -6   2   7    73459.99    79699.80  12324.15 o 
  -4   2   7     7984.92     7511.89   1428.46 o 
  -2   2   7    75017.41    75074.23  13532.48 o 
   0   2   7    24460.75    22392.48   3446.42 o 
   2   2   7        9.88       33.62     22.60 o 
   4   2   7    38007.51    43321.84   4811.06 o 
   6   2   7       40.43       61.16     28.74 o 
   8   2   7        1.18        0.00     37.95 o 
  10   2   7     1305.37     1259.38    162.73 o 
  12   2   7     4110.75     4449.86    382.66 o 
  14   2   7    19042.64    20136.88   2135.02 o 
  16   2   7     6725.45     6415.69    587.65 o 
  18   2   7      656.60      685.58    109.99 o 
  20   2   7    12717.37    11592.33    922.10 o 
  22   2   7     3122.31     3019.22    280.49 o 
 -23   3   7       24.47        0.00     78.24 o 
 -21   3   7      651.40      870.28    166.41 o 
 -19   3   7     2020.25     1994.71    154.55 o 
 -17   3   7     1128.85     1273.65    125.83 o 
 -15   3   7     1451.93     1449.14    217.76 o 
 -13   3   7     9504.21     8013.53   1499.04 o 
 -11   3   7     1554.47     1364.37    258.74 o 
  -9   3   7      610.78      623.61    139.48 o 
  -7   3   7     4258.44     4219.91    743.36 o 
  -5   3   7     1873.63     1958.22    371.85 o 
  -3   3   7     1628.59     1441.18    281.62 o 
  -1   3   7      392.21      348.46     72.73 o 
   1   3   7     7461.33     7634.95   1617.08 o 
   3   3   7     6836.30     7418.74   1576.19 o 
   5   3   7     7378.46     7999.78   1777.17 o 
   7   3   7      324.03      303.91     47.25 o 
   9   3   7     6385.14     6068.81   1015.30 o 
  11   3   7     2616.01     2303.54    328.50 o 
  13   3   7      104.24      144.94     58.25 o 
  15   3   7     4644.14     4389.52    494.50 o 
  17   3   7      591.03      545.81    107.82 o 
  19   3   7      197.32      260.49     93.66 o 
 -18   4   7      488.86      571.84    115.83 o 
 -16   4   7      873.86      969.42    128.50 o 
 -14   4   7      186.66      205.23    104.79 o 
 -12   4   7      348.27      476.41    120.98 o 
 -10   4   7      120.48      308.02    103.44 o 
  -8   4   7      326.13      376.19    109.35 o 
  -6   4   7     2446.73     2150.42    525.57 o 
  -4   4   7       82.18       95.37     70.59 o 
  -2   4   7        0.59       19.43     52.38 o 
   0   4   7     2174.58     2119.70    441.64 o 
   2   4   7     1486.61     1633.29    337.29 o 
   4   4   7        5.22       12.71     58.35 o 
   6   4   7      538.97      614.79    145.46 o 
   8   4   7     1433.14     1348.43    203.90 o 
  10   4   7      465.83      426.02     80.61 o 
  12   4   7      451.88      442.82     98.43 o 
  14   4   7        2.39        0.00     97.61 o 
  16   4   7      656.28      435.43    142.57 o 
 -13   5   7      267.46      258.56    124.13 o 
 -11   5   7     3319.19     3364.19    716.79 o 
  -9   5   7      270.74      273.13    113.31 o 
  -7   5   7      190.87      115.84    119.66 o 
  -5   5   7      487.44      303.54    116.13 o 
  -3   5   7      482.93      452.35    118.47 o 
  -1   5   7      586.75      572.34    248.71 o 
   1   5   7      133.96      190.75    124.35 o 
   3   5   7       95.45       77.80     87.35 o 
   5   5   7     4123.83     2301.72    258.09 o 
   7   5   7      276.52      435.30    166.59 o 
   9   5   7      676.34      599.02     96.25 o 
  11   5   7     1824.54     1777.70    203.87 o 
 -26   0   8     4540.20     3768.11    263.78 o 
 -24   0   8     1422.93     1183.97    170.86 o 
 -22   0   8      359.20      474.03    131.89 o 
 -20   0   8     4293.74     3502.88    931.33 o 
 -18   0   8       99.09       71.51     53.13 o 
 -16   0   8     2940.43     2696.70    625.84 o 
 -14   0   8     5512.65     5525.27   1247.14 o 
 -12   0   8    12838.09    13454.56   2942.46 o 
 -10   0   8    44799.82    47351.85   9282.30 o 
  -8   0   8    22162.76    23183.55   4330.27 o 
  -6   0   8    14525.20    13644.24   1404.08 o 
  -4   0   8    99964.17    80569.15   7503.04 o 
  -2   0   8    28352.66    19153.17    606.20 o 
   0   0   8     5772.03     3914.89    111.54 o 
   2   0   8    18453.88    11037.49    193.92 o 
   4   0   8    20230.00    18812.44   1350.30 o 
   6   0   8    10976.53    10672.28   1094.55 o 
   8   0   8     2614.52     2673.69    290.94 o 
  10   0   8     4934.50     5387.33    744.95 o 
  12   0   8    82100.76    74818.80   1032.37 o 
  14   0   8    31287.56    33338.88   3051.36 o 
  16   0   8     4575.03     4313.24    341.39 o 
  18   0   8    34053.77    35319.77   3765.81 o 
  20   0   8      823.82      696.48    137.58 o 
  22   0   8        8.15       41.06     97.89 o 
 -25   1   8       14.61      134.07     96.40 o 
 -23   1   8     2146.74     2047.86    158.42 o 
 -21   1   8     7257.09     6547.65    610.06 o 
 -19   1   8     1316.05     1260.43    149.88 o 
 -17   1   8      218.97      249.69     54.79 o 
 -15   1   8    19575.49    21270.95   1635.20 o 
 -13   1   8     1362.98     1613.93    137.53 o 
 -11   1   8      221.25      181.12     38.08 o 
  -9   1   8    10158.70    10795.49    927.71 o 
  -7   1   8     5126.60     5819.38    378.40 o 
  -5   1   8     8858.09     8028.41    505.69 o 
  -3   1   8     7404.46     5666.43    737.67 o 
  -1   1   8     6304.95     5016.34    550.71 o 
   1   1   8    21131.13    17073.37   1818.43 o 
   3   1   8    18727.49    18178.53   1553.89 o 
   5   1   8     2824.09     2693.45    239.57 o 
   7   1   8    47913.66    43953.38   5727.30 o 
   9   1   8      638.79      799.30     62.20 o 
  11   1   8      415.49      462.87     60.27 o 
  13   1   8     9304.42     9633.05    574.37 o 
  15   1   8       73.71       76.08     52.33 o 
  17   1   8     3951.46     3765.80    346.75 o 
  19   1   8      148.04      230.50     94.43 o 
  21   1   8     1098.04     1211.38    185.98 o 
  23   1   8     5344.30     4464.26    344.91 o 
 -24   2   8      803.70      617.60     94.49 o 
 -22   2   8       62.60       29.78     66.10 o 
 -20   2   8     1566.30     1329.52    108.38 o 
 -18   2   8     1272.94     1342.12    112.10 o 
 -16   2   8       66.74      100.87     58.61 o 
 -14   2   8     3874.40     4084.39    518.49 o 
 -12   2   8      213.59      272.82     74.35 o 
 -10   2   8     2034.20     1897.60    166.96 o 
  -8   2   8      392.82      351.56     49.09 o 
  -6   2   8     6255.48     6516.78    980.08 o 
  -4   2   8     3219.87     2781.78    453.80 o 
  -2   2   8    10921.78     9629.84   1650.96 o 
   0   2   8     4544.53     4042.46    653.19 o 
   2   2   8     1644.41     1336.94    159.27 o 
   4   2   8     4077.23     3946.40    438.28 o 
   6   2   8      669.75      667.57     99.37 o 
   8   2   8      298.33      239.60     78.46 o 
  10   2   8     1109.57      949.99    192.51 o 
  12   2   8       28.92       14.95     53.22 o 
  14   2   8     1146.14     1277.43    159.03 o 
  16   2   8     1891.95     1842.28    222.77 o 
  18   2   8        8.35        0.00     80.13 o 
  20   2   8      502.67      418.66    110.35 o 
  22   2   8      715.91      692.15    122.64 o 
 -23   3   8      128.23      167.88     96.08 o 
 -21   3   8      645.25      589.90    116.67 o 
 -19   3   8     6308.28     6215.12    638.69 o 
 -17   3   8      106.86       79.82     56.39 o 
 -15   3   8     1837.66     1753.03    269.23 o 
 -13   3   8     9189.75     9287.65   1270.70 o 
 -11   3   8     2045.85     1903.62    292.04 o 
  -9   3   8     1969.55     1697.81    257.72 o 
  -7   3   8      573.51      639.28    125.64 o 
  -5   3   8     1303.16     1049.18    189.60 o 
  -3   3   8     5460.16     5075.07   1326.17 o 
  -1   3   8      145.75      155.23     62.03 o 
   1   3   8     4783.64     4479.70   1115.05 o 
   3   3   8    36382.01    40190.16   8573.13 o 
   5   3   8      230.62      267.64     55.34 o 
   7   3   8    11679.94     9937.60   1462.45 o 
   9   3   8     5822.35     4825.49    976.45 o 
  11   3   8     4061.41     3994.66    620.75 o 
  13   3   8      349.07      341.59     82.67 o 
  15   3   8      140.85       85.31     73.78 o 
  17   3   8        1.08       69.08     77.00 o 
  19   3   8     1078.72      924.66    129.27 o 
 -18   4   8       49.77      108.08     86.98 o 
 -16   4   8      201.08      291.25    114.44 o 
 -14   4   8     2598.53     2672.44    302.67 o 
 -12   4   8      192.19      225.24    107.84 o 
 -10   4   8     2327.05     2239.50    337.87 o 
  -8   4   8     5873.85     6224.00   1298.68 o 
  -6   4   8       38.05       63.93     53.65 o 
  -4   4   8     9431.55     8813.45   1570.22 o 
  -2   4   8     2333.61     2268.32    458.33 o 
   0   4   8     1108.17     1216.33    254.06 o 
   2   4   8      354.49      414.73     79.01 o 
   4   4   8        3.33       42.59     63.08 o 
   6   4   8      258.43      219.81     97.53 o 
   8   4   8     4209.90     3763.42    593.94 o 
  10   4   8      192.90      173.47     67.47 o 
  12   4   8     1998.65     2042.12    248.11 o 
  14   4   8     4821.53     4504.40   1228.29 o 
  16   4   8      426.76      481.72    142.04 o 
 -13   5   8        1.86        0.00     99.50 o 
 -11   5   8      246.74      256.71    129.28 o 
  -9   5   8       79.37      134.96    109.83 o 
  -7   5   8      918.47      955.88    153.21 o 
  -5   5   8       68.30       60.42     91.14 o 
  -3   5   8     1086.71     1164.30    430.55 o 
  -1   5   8       32.90        0.00     92.68 o 
   1   5   8      647.46      749.63    218.21 o 
   3   5   8     1041.93     1296.54    303.85 o 
   5   5   8       86.21      189.05    101.86 o 
   7   5   8     1433.44     1617.99    381.92 o 
   9   5   8        7.52       49.29     69.52 o 
 -25   1   9      347.82      344.28    113.64 o 
 -23   1   9     3195.11     2523.46    398.60 o 
 -21   1   9     5176.88     4890.73    574.74 o 
 -19   1   9     1160.66     1042.37     84.87 o 
 -17   1   9    15931.87    16670.95   1519.88 o 
 -15   1   9     1750.04     2144.32    186.79 o 
 -13   1   9      119.50      135.98     41.24 o 
 -11   1   9      845.00      920.45    126.63 o 
  -9   1   9     1791.63     2187.64    137.64 o 
  -7   1   9     4818.85     5333.78    536.44 o 
  -5   1   9    16784.10    15715.14   1310.92 o 
  -3   1   9       99.37      102.76     17.95 o 
  -1   1   9    38130.60    30792.98   2842.55 o 
   1   1   9    23240.71    20673.74   1888.56 o 
   3   1   9     2351.09     1828.37    111.51 o 
   5   1   9    26305.30    24494.81   2094.13 o 
   7   1   9     1375.71     1274.78    126.11 o 
   9   1   9     2212.98     2356.86    130.38 o 
  11   1   9     2249.32     2331.70    146.30 o 
  13   1   9     1244.56     1322.97     90.82 o 
  15   1   9     1186.87     1101.14    110.16 o 
  17   1   9     2307.34     2323.59    181.57 o 
  19   1   9     1205.89     1199.02    181.93 o 
  21   1   9     6727.19     6550.32    304.59 o 
 -24   2   9        2.10        4.49     61.95 o 
 -22   2   9      599.09      532.27     92.65 o 
 -20   2   9      311.79      376.90     82.78 o 
 -18   2   9     3141.94     2948.11    261.44 o 
 -16   2   9     1619.78     1704.06    180.17 o 
 -14   2   9     1187.65     1072.38    129.71 o 
 -12   2   9    27052.58    29329.56   4018.66 o 
 -10   2   9    11864.63    12201.24   1218.50 o 
  -8   2   9     3884.78     4222.04    544.90 o 
  -6   2   9    25868.72    25487.08   3539.67 o 
  -4   2   9      172.11      214.32     48.77 o 
  -2   2   9     1330.71     1262.98    162.75 o 
   0   2   9     4386.60     3005.06    557.61 o 
   2   2   9     1087.98      971.56     98.56 o 
   4   2   9     6483.44     6261.40    625.90 o 
   6   2   9    17538.85    20671.55   2303.56 o 
   8   2   9      147.91      174.98     53.22 o 
  10   2   9    29233.88    26655.13   7239.51 o 
  12   2   9     5630.10     6140.29    897.56 o 
  14   2   9     1220.02     1159.46    126.74 o 
  16   2   9    18438.89    17624.58   1627.76 o 
  18   2   9       21.66       29.26     80.86 o 
  20   2   9       83.20      162.52     98.74 o 
 -21   3   9      313.48      327.90    102.98 o 
 -19   3   9       39.07       19.69     64.48 o 
 -17   3   9     3930.34     3558.07    430.12 o 
 -15   3   9       96.07      174.87     61.86 o 
 -13   3   9      434.39      465.49     72.79 o 
 -11   3   9      906.35      922.15    214.59 o 
  -9   3   9      712.53      845.34    103.97 o 
  -7   3   9      487.12      400.11     69.39 o 
  -5   3   9      216.46      206.24     55.58 o 
  -3   3   9     2764.66     2248.13    616.16 o 
  -1   3   9    22055.23    20778.54   4999.86 o 
   1   3   9       30.65       21.50     50.14 o 
   3   3   9       11.04       41.83     50.39 o 
   5   3   9     7890.84     7981.87    963.49 o 
   7   3   9      364.37      255.36     73.23 o 
   9   3   9        5.57       40.30     73.55 o 
  11   3   9        2.21       39.16     88.05 o 
  13   3   9     1269.01     1158.02    239.32 o 
  15   3   9     4441.93     3876.99    392.44 o 
  17   3   9      850.71      885.09    119.87 o 
  19   3   9      159.27      239.96     92.01 o 
 -18   4   9      392.01      335.27    122.64 o 
 -16   4   9      721.13      855.82    178.32 o 
 -14   4   9       11.47       86.81    102.60 o 
 -12   4   9      180.31      158.77    104.48 o 
 -10   4   9     2002.97     1979.59    463.39 o 
  -8   4   9      133.03      212.25     65.31 o 
  -6   4   9      167.04      125.10     64.75 o 
  -4   4   9     1035.84     1085.78    181.81 o 
  -2   4   9      463.95      514.26    125.44 o 
   0   4   9       12.69        0.00     57.72 o 
   2   4   9     1930.48     2161.71    461.41 o 
   4   4   9       21.53      105.14     71.11 o 
   6   4   9      573.01      649.17    103.01 o 
   8   4   9     1152.05     1221.29    184.45 o 
  10   4   9       11.34       67.26     71.80 o 
  12   4   9      455.17      440.56    103.31 o 
  14   4   9     1623.70     1413.20    390.66 o 
 -11   5   9       77.56      170.17    118.59 o 
  -9   5   9       26.87      143.16    109.35 o 
  -7   5   9      134.08      239.07    117.04 o 
  -5   5   9     2000.09     2117.11    493.90 o 
  -3   5   9        8.77      100.59     94.02 o 
  -1   5   9     1370.77     1303.45    585.40 o 
   1   5   9     2072.16     2345.29    850.53 o 
   3   5   9      969.31     1219.90    242.27 o 
   5   5   9      908.90      736.29    266.31 o 
   7   5   9      799.99      729.94    122.21 o 
   9   5   9     1250.72     1255.24    150.69 o 
 -26   0  10      893.88     1037.33    281.56 o 
 -24   0  10      574.92      529.43    140.13 o 
 -22   0  10     2293.28     2618.67    208.87 o 
 -20   0  10     4521.30     4075.04    918.14 o 
 -18   0  10     8145.33     9729.62    849.36 o 
 -16   0  10      350.36      376.21     71.81 o 
 -14   0  10    45051.30    45482.84   9344.01 o 
 -12   0  10     4392.41     4841.48    954.27 o 
 -10   0  10     2832.07     3143.31    195.87 o 
  -8   0  10    96298.57    92492.04  10057.16 o 
  -6   0  10     2597.50     2063.28    183.95 o 
  -4   0  10      146.15      152.72     33.71 o 
  -2   0  10       25.71        0.00     37.54 o 
   0   0  10      130.87      247.17     45.42 o 
   2   0  10    61661.36    42511.80    421.94 o 
   4   0  10     2124.23     1704.73     99.87 o 
   6   0  10     1351.93     1415.86    103.89 o 
   8   0  10    91710.48    94333.69  10624.04 o 
  10   0  10       44.94       97.66     63.47 o 
  12   0  10     2374.67     2454.01    288.59 o 
  14   0  10     6859.79     7542.56    658.14 o 
  16   0  10      924.97      799.80    171.28 o 
  18   0  10       14.82       27.79    120.83 o 
  20   0  10      630.02      663.79    132.73 o 
  22   0  10       77.37        0.00     96.18 o 
 -25   1  10     4214.57     4036.81    316.06 o 
 -23   1  10      172.48      183.42     69.89 o 
 -21   1  10      215.46      254.24     75.11 o 
 -19   1  10     4495.67     4069.62    438.90 o 
 -17   1  10      110.05      108.01     50.32 o 
 -15   1  10      800.16      958.70     95.35 o 
 -13   1  10      980.28     1003.28     69.59 o 
 -11   1  10     2783.68     3092.85    278.55 o 
  -9   1  10    21219.82    23792.29   1739.70 o 
  -7   1  10      481.95      525.99     70.67 o 
  -5   1  10      148.49      191.20     24.34 o 
  -3   1  10    49873.00    39583.85   2956.48 o 
  -1   1  10     2280.47     1852.31    140.26 o 
   1   1  10     5354.67     4674.89    376.22 o 
   3   1  10    28089.58    23425.14   1436.37 o 
   5   1  10     2240.12     1800.72    105.47 o 
   7   1  10      128.87      115.25     38.86 o 
   9   1  10       89.93      106.05     42.36 o 
  11   1  10     2513.01     2491.15    179.67 o 
  13   1  10     5628.88     5585.47    365.72 o 
  15   1  10      990.21      907.26    108.04 o 
  17   1  10       44.63       36.05     74.65 o 
  19   1  10    12891.56    12172.39    966.19 o 
  21   1  10       54.83       39.19     81.51 o 
 -24   2  10      185.91      239.19     75.10 o 
 -22   2  10       50.46      126.77     72.76 o 
 -20   2  10     1191.62      971.57    104.31 o 
 -18   2  10      402.71      383.03     78.40 o 
 -16   2  10      122.48       96.48     58.55 o 
 -14   2  10      124.38      160.53     61.26 o 
 -12   2  10     2363.36     2338.24    285.15 o 
 -10   2  10       16.65        0.00     38.49 o 
  -8   2  10      382.02      401.76     54.91 o 
  -6   2  10     2874.91     3233.71    408.08 o 
  -4   2  10      994.84      877.17    124.63 o 
  -2   2  10     1462.75     1164.58    179.38 o 
   0   2  10     3018.19     2457.03    384.85 o 
   2   2  10     4432.89     4213.77    514.03 o 
   4   2  10     1508.65     1621.99    186.83 o 
   6   2  10     2848.46     2627.75    387.10 o 
   8   2  10       27.57        0.00     44.03 o 
  10   2  10     2281.15     2264.44    312.95 o 
  12   2  10      608.35      736.83    118.33 o 
  14   2  10       71.84       61.39     66.47 o 
  16   2  10      926.47     1016.94    140.23 o 
  18   2  10     1349.76     1536.72    183.58 o 
  20   2  10      155.61      282.29    104.75 o 
 -21   3  10      220.98      124.81     91.70 o 
 -19   3  10     1420.35     1270.81    115.25 o 
 -17   3  10      665.77      650.03    104.31 o 
 -15   3  10     1004.91      925.86     92.75 o 
 -13   3  10      614.46      544.30     73.02 o 
 -11   3  10        3.04       12.60     47.83 o 
  -9   3  10     4933.52     5619.49    540.33 o 
  -7   3  10    15227.79    15254.44   2072.96 o 
  -5   3  10     1383.35     1358.60    332.00 o 
  -3   3  10    10948.65    10146.38   2287.00 o 
  -1   3  10     3009.24     2663.85    628.98 o 
   1   3  10    14363.42    14758.95   3454.94 o 
   3   3  10     3794.54     3943.96    554.05 o 
   5   3  10       92.27      135.56     64.50 o 
   7   3  10     2104.01     1851.28    128.99 o 
   9   3  10      683.91      473.50    114.98 o 
  11   3  10     1085.98     1065.69    269.82 o 
  13   3  10      910.93      817.97    194.74 o 
  15   3  10     2201.72     1951.14    272.17 o 
  17   3  10     2141.47     2091.42    737.91 o 
 -18   4  10     1276.12     1137.96    172.54 o 
 -16   4  10      581.30      614.25    148.48 o 
 -14   4  10     3100.00     3330.32    234.72 o 
 -12   4  10     3030.65     2926.30    313.23 o 
 -10   4  10     1498.77     1597.48    232.91 o 
  -8   4  10     2035.23     1802.41    346.86 o 
  -6   4  10      154.72      102.11     66.95 o 
  -4   4  10     1169.64     1036.34    164.08 o 
  -2   4  10      426.89      457.13     87.18 o 
   0   4  10      257.03      199.07     83.59 o 
   2   4  10     1381.55     1586.66    245.12 o 
   4   4  10     2096.08     1771.28    451.66 o 
   6   4  10      611.66      755.66    111.11 o 
   8   4  10     6821.08     5934.88    594.25 o 
  10   4  10      960.42      872.66    118.81 o 
  12   4  10     4028.54     3658.21   1234.15 o 
  14   4  10     1339.67     1099.68    236.98 o 
 -11   5  10       47.41       64.68    107.90 o 
  -9   5  10      505.79      495.97    165.41 o 
  -7   5  10       56.55       63.57     95.00 o 
  -5   5  10      253.56      162.70    111.10 o 
  -3   5  10      684.36      860.24    221.73 o 
  -1   5  10      197.22      244.61    112.62 o 
   1   5  10      574.67      861.11    319.10 o 
   3   5  10       63.00       85.76     93.51 o 
   5   5  10      167.73      117.12     86.27 o 
   7   5  10       14.84       72.47     83.59 o 
 -25   1  11      239.29      216.44     69.24 o 
 -23   1  11       23.41        0.00     58.73 o 
 -21   1  11     1073.76      950.69    112.56 o 
 -19   1  11       73.72      123.93     66.86 o 
 -17   1  11     1030.37     1137.90    144.95 o 
 -15   1  11      631.08      624.07     76.40 o 
 -13   1  11      202.67      190.82     53.44 o 
 -11   1  11     9539.18    10286.59    943.88 o 
  -9   1  11     3116.88     2892.09    285.15 o 
  -7   1  11     2168.41     2285.22    117.56 o 
  -5   1  11    43456.66    37017.23   3041.09 o 
  -3   1  11       18.99       30.33     16.14 o 
  -1   1  11     7458.41     6458.39    358.01 o 
   1   1  11     5616.96     4422.56    269.57 o 
   3   1  11     1850.09     1517.19    119.40 o 
   5   1  11        0.74       32.28     26.34 o 
   7   1  11      159.74      184.20     44.37 o 
   9   1  11      932.91      967.50     97.20 o 
  11   1  11    28494.95    29154.20   2133.21 o 
  13   1  11       60.84      125.46     67.09 o 
  15   1  11     5585.49     5327.99    517.19 o 
  17   1  11     7218.57     6788.42    676.49 o 
  19   1  11       30.02        0.00     79.39 o 
  21   1  11     3133.63     2601.98    215.60 o 
 -24   2  11        0.39        2.61     63.91 o 
 -22   2  11     3082.58     2882.89    306.15 o 
 -20   2  11     1194.52     1119.52    129.37 o 
 -18   2  11       92.98       84.02     65.51 o 
 -16   2  11    16367.70    16800.43   1895.48 o 
 -14   2  11      248.36      164.19     59.92 o 
 -12   2  11     3114.97     2884.17    235.37 o 
 -10   2  11     9122.41     9101.52    897.05 o 
  -8   2  11      531.75      467.48     59.07 o 
  -6   2  11     1189.65     1127.59     84.38 o 
  -4   2  11      265.70      317.26     49.27 o 
  -2   2  11     1891.28     1582.16    155.78 o 
   0   2  11    41193.83    39616.21   5896.73 o 
   2   2  11     6742.29     6401.67    540.44 o 
   4   2  11    10748.87    10869.31   1280.00 o 
   6   2  11    34175.82    26196.44    647.58 o 
   8   2  11       27.35       12.43     46.67 o 
  10   2  11     7441.68     7326.40    913.86 o 
  12   2  11     5922.01     5602.09    735.73 o 
  14   2  11      953.66     1102.41    131.54 o 
  16   2  11      322.99      254.40     89.36 o 
  18   2  11       61.90      123.83     86.04 o 
  20   2  11      415.71      565.14    115.05 o 
 -21   3  11      746.79      748.49    101.17 o 
 -19   3  11     1636.54     1630.38    166.71 o 
 -17   3  11      218.21      288.07     77.38 o 
 -15   3  11        8.51       19.86     55.71 o 
 -13   3  11       20.04       60.69     53.76 o 
 -11   3  11     4493.86     4456.48    615.10 o 
  -9   3  11     2373.90     1957.06    426.44 o 
  -7   3  11     1850.02     1469.25    208.05 o 
  -5   3  11     7559.40     6918.76   1175.63 o 
  -3   3  11      415.65      453.94     74.67 o 
  -1   3  11      172.53      147.34     62.74 o 
   1   3  11     2960.06     3011.32    527.28 o 
   3   3  11      797.81      837.77    100.62 o 
   5   3  11     1486.60     1568.28    188.91 o 
   7   3  11      188.07      127.48     82.22 o 
   9   3  11      138.50      211.99    110.28 o 
  11   3  11     4896.96     4915.06   1229.46 o 
  13   3  11       17.65        0.00     94.51 o 
  15   3  11      120.10       84.50    107.49 o 
  17   3  11     3265.99     2918.94    336.69 o 
 -18   4  11       10.24        0.00    129.05 o 
 -16   4  11       24.90        0.00     98.51 o 
 -14   4  11      799.41      772.35    156.03 o 
 -12   4  11      746.56      636.73    142.65 o 
 -10   4  11      223.04       95.35     68.03 o 
  -8   4  11      919.31      824.92    116.37 o 
  -6   4  11     1225.37     1090.19    197.23 o 
  -4   4  11      337.99      301.33     82.48 o 
  -2   4  11       18.48       80.56     64.53 o 
   0   4  11       24.71       62.23     68.76 o 
   2   4  11      951.19      998.77    267.49 o 
   4   4  11      180.10      246.53     83.34 o 
   6   4  11       12.08       75.90     76.61 o 
   8   4  11      173.32      210.00     84.57 o 
  10   4  11      677.93      895.97    183.01 o 
  12   4  11        6.87       10.14    102.49 o 
  -9   5  11     1630.23     1622.14    301.50 o 
  -7   5  11      970.98     1080.52    167.02 o 
  -5   5  11     1036.63     1001.99    496.24 o 
  -3   5  11      454.41      347.53    120.47 o 
  -1   5  11     1469.01     1963.66    766.07 o 
   1   5  11      127.95      227.68     96.21 o 
   3   5  11        3.53       67.48     98.62 o 
   5   5  11      383.41      446.30    109.62 o 
 -24   0  12     8099.12     8301.41    341.92 o 
 -22   0  12      136.91       87.23    112.23 o 
 -20   0  12     6844.27     7403.72    916.23 o 
 -18   0  12    15499.00    15353.32   2707.28 o 
 -16   0  12      369.06      303.73     78.28 o 
 -14   0  12     1129.39     1003.54    203.12 o 
 -12   0  12     3006.13     2911.52    446.35 o 
 -10   0  12     7158.57     5431.62   1062.87 o 
  -8   0  12    16348.90    15298.79   1427.58 o 
  -6   0  12     1283.20     1231.90    108.42 o 
  -4   0  12      818.58      725.01    119.66 o 
  -2   0  12    48000.01    36273.02    690.99 o 
   0   0  12     2197.24     1740.72    100.91 o 
   2   0  12     8340.58     6333.77    186.51 o 
   4   0  12    50603.94    40426.59   1549.73 o 
   6   0  12     8447.30     7288.68    764.89 o 
   8   0  12     3947.96     3850.91    288.59 o 
  10   0  12     9750.44     9214.33    996.00 o 
  12   0  12     2302.93     2378.49    526.74 o 
  14   0  12     6089.23     6145.99    800.09 o 
  16   0  12      185.59      126.50     95.46 o 
  18   0  12      602.77      500.82    131.26 o 
  20   0  12    12006.52    10201.71    534.96 o 
 -25   1  12       41.35       46.21     63.20 o 
 -23   1  12     1311.44     1221.31    119.00 o 
 -21   1  12      230.64      249.65     77.37 o 
 -19   1  12      328.64      303.89     73.87 o 
 -17   1  12       41.80       51.83     61.21 o 
 -15   1  12        8.39        8.88     52.15 o 
 -13   1  12    14413.64    14342.27   1266.25 o 
 -11   1  12       60.24       52.41     46.97 o 
  -9   1  12      375.99      369.07     55.91 o 
  -7   1  12    18673.92    17080.69   1163.97 o 
  -5   1  12     3467.19     3067.00    172.41 o 
  -3   1  12     1045.55      843.33     42.34 o 
  -1   1  12     3235.89     2530.51     71.92 o 
   1   1  12     9014.52     7767.53    260.55 o 
   3   1  12    10702.43     9048.37    403.98 o 
   5   1  12       12.76        6.99     32.29 o 
   7   1  12      445.73      401.76     55.36 o 
   9   1  12    24158.73    24089.94   1540.42 o 
  11   1  12        0.39        0.00     48.47 o 
  13   1  12     6533.68     6029.09    521.72 o 
  15   1  12     8306.65     8048.80    861.94 o 
  17   1  12     1438.29     1477.24    199.98 o 
  19   1  12       22.66       15.56     70.90 o 
 -22   2  12      600.69      503.56     91.91 o 
 -20   2  12      526.18      398.04     87.35 o 
 -18   2  12       31.92       13.68     61.77 o 
 -16   2  12     2256.91     2363.08    246.88 o 
 -14   2  12      809.23      702.84     83.02 o 
 -12   2  12      256.15      190.21     68.55 o 
 -10   2  12      261.97      347.14     62.83 o 
  -8   2  12      625.28      554.45     65.59 o 
  -6   2  12       90.52      114.69     46.12 o 
  -4   2  12      302.08      298.70     50.61 o 
  -2   2  12       93.33      135.39     44.37 o 
   0   2  12     5037.51     4890.90    777.84 o 
   2   2  12     1616.42     1555.20    169.33 o 
   4   2  12        1.36        9.35     58.02 o 
   6   2  12      316.26      281.91     88.47 o 
   8   2  12     3127.32     2395.96    410.60 o 
  10   2  12      113.29      151.59     60.21 o 
  12   2  12      191.90      197.19     70.30 o 
  14   2  12     1030.62     1009.68    147.84 o 
  16   2  12       89.38       98.73     76.34 o 
  18   2  12     1043.22     1040.52    189.40 o 
 -21   3  12       50.47       70.49     69.18 o 
 -19   3  12       13.55       25.45     65.03 o 
 -17   3  12     1484.78     1380.39    116.97 o 
 -15   3  12      508.73      589.84    119.79 o 
 -13   3  12     1574.79     1789.01    192.02 o 
 -11   3  12      396.60      313.68    106.90 o 
  -9   3  12     4531.22     4432.40    524.21 o 
  -7   3  12     2211.95     2141.05    369.16 o 
  -5   3  12      242.17      219.91     68.58 o 
  -3   3  12     4879.90     4551.31    974.32 o 
  -1   3  12      271.83      299.59     86.65 o 
   1   3  12      414.92      419.14     67.30 o 
   3   3  12      878.48     1010.74    113.98 o 
   5   3  12     1242.74     1091.44    111.15 o 
   7   3  12     1570.94     1462.25    221.73 o 
   9   3  12     2602.41     2755.31    315.58 o 
  11   3  12      430.78      400.38    228.76 o 
  13   3  12     6776.38     6287.69   1485.21 o 
  15   3  12     1497.91     1427.63    436.41 o 
 -16   4  12       35.20       27.80    120.83 o 
 -14   4  12     1547.53     1395.71    183.28 o 
 -12   4  12       70.10        0.00     63.36 o 
 -10   4  12      569.11      371.19     99.99 o 
  -8   4  12       48.16       16.96     66.76 o 
  -6   4  12     2597.00     2427.30    479.21 o 
  -4   4  12     1346.02     1441.56    243.55 o 
  -2   4  12     4297.12     4036.69    708.12 o 
   0   4  12     1337.22     1339.80    339.57 o 
   2   4  12     4246.02     3538.38    674.56 o 
   4   4  12     4068.26     3703.85    199.97 o 
   6   4  12      179.91      198.62     88.30 o 
   8   4  12     1652.20     1647.16    302.52 o 
  10   4  12      401.70      370.64    135.15 o 
  12   4  12        2.40        0.00    105.39 o 
  -7   5  12      236.47      243.65    117.58 o 
  -5   5  12      242.45      180.47    141.95 o 
  -3   5  12       63.18       92.82     98.39 o 
  -1   5  12      386.67      536.67    151.93 o 
   1   5  12      101.99       63.44     87.18 o 
   3   5  12      363.95      389.94    101.81 o 
 -23   1  13      302.88      338.36     88.01 o 
 -21   1  13      470.69      544.73     93.31 o 
 -19   1  13      219.87      295.61     78.00 o 
 -17   1  13     1397.32     1292.29    179.15 o 
 -15   1  13     7537.81     7670.19    764.02 o 
 -13   1  13      317.45      373.31     68.05 o 
 -11   1  13    10934.87    10655.78    830.05 o 
  -9   1  13     7843.26     7663.60    663.77 o 
  -7   1  13     2707.47     2339.13    127.65 o 
  -5   1  13      944.13      838.81     57.35 o 
  -3   1  13     1261.02     1098.51     70.43 o 
  -1   1  13      170.24      214.77     44.91 o 
   1   1  13     2282.33     1972.98     71.63 o 
   3   1  13      754.99      719.21     51.73 o 
   5   1  13     7552.95     6862.54    497.49 o 
   7   1  13    10519.08    10264.79    696.28 o 
   9   1  13      862.33      828.17     89.08 o 
  11   1  13     1981.59     2077.42    159.05 o 
  13   1  13     3624.64     3471.14    337.67 o 
  15   1  13     2193.08     2216.72    152.99 o 
  17   1  13      488.69      411.15    100.56 o 
  19   1  13       33.29        0.00     78.58 o 
 -22   2  13     1441.32     1193.67    120.01 o 
 -20   2  13     3877.05     3550.18    320.03 o 
 -18   2  13      617.39      640.68     95.25 o 
 -16   2  13      692.06      627.87     91.04 o 
 -14   2  13       27.71       28.42     54.29 o 
 -12   2  13        4.38       46.36     50.94 o 
 -10   2  13     5619.93     5657.83    452.53 o 
  -8   2  13      758.36      809.81     76.05 o 
  -6   2  13     4234.63     4051.22    219.69 o 
  -4   2  13    26067.69    24015.51   1852.79 o 
  -2   2  13     3805.04     3617.52    427.39 o 
   0   2  13    15208.86    15879.46   1674.64 o 
   2   2  13     7042.25     6454.38    473.02 o 
   4   2  13     5743.70     4735.95    241.67 o 
   6   2  13      866.15      849.91    120.98 o 
   8   2  13        2.06       53.25     92.68 o 
  10   2  13      982.17      985.45    143.31 o 
  12   2  13     5392.47     4987.48    654.62 o 
  14   2  13       59.39       76.78    103.28 o 
  16   2  13     4123.85     3682.43   1201.31 o 
  18   2  13     5346.17     5043.76    400.58 o 
 -19   3  13      276.97      253.24     76.52 o 
 -17   3  13       58.82        0.00     72.59 o 
 -15   3  13     3332.19     3286.96    355.93 o 
 -13   3  13     1017.98      980.70    110.40 o 
 -11   3  13      996.92      982.87    112.50 o 
  -9   3  13     1214.81      955.71    118.53 o 
  -7   3  13     2040.57     2128.68    278.31 o 
  -5   3  13       20.02        0.00     55.26 o 
  -3   3  13        1.91        0.00     54.67 o 
  -1   3  13      898.63      923.72    178.46 o 
   1   3  13     2500.65     2526.63    234.01 o 
   3   3  13       77.70       87.94     66.81 o 
   5   3  13      560.71      549.11     95.80 o 
   7   3  13     4011.70     3743.52    226.84 o 
   9   3  13      844.16      751.07    141.96 o 
  11   3  13      932.29      832.49    152.14 o 
  13   3  13      967.91      904.42    228.76 o 
  15   3  13      381.43      334.43    132.43 o 
 -16   4  13       96.93       25.62    104.87 o 
 -14   4  13      159.95      198.53     79.19 o 
 -12   4  13      180.67      215.26     86.76 o 
 -10   4  13        8.75       48.44     71.27 o 
  -8   4  13     1384.10     1308.49    189.31 o 
  -6   4  13      568.40      687.99    106.74 o 
  -4   4  13      129.87      100.13     74.91 o 
  -2   4  13      259.87      227.49     84.29 o 
   0   4  13     1428.52     1335.02    200.74 o 
   2   4  13        5.79       74.12     73.49 o 
   4   4  13      217.98      259.83     88.33 o 
   6   4  13      910.71     1034.77    129.38 o 
   8   4  13       25.04      122.76    107.53 o 
  10   4  13       27.36        0.00    103.17 o 
  -5   5  13      884.03      665.22    226.42 o 
  -3   5  13      180.56      271.36    201.78 o 
  -1   5  13        0.35        0.00     71.40 o 
   1   5  13       57.21      130.51     98.51 o 
 -24   0  14       29.72        0.00    164.24 o 
 -22   0  14     1653.99     1935.70    288.59 o 
 -20   0  14      127.05       56.31    164.24 o 
 -18   0  14      368.32      391.83    183.01 o 
 -16   0  14      111.93      101.95     66.53 o 
 -14   0  14       17.59       31.80     56.22 o 
 -12   0  14    11163.65    10752.13   1104.17 o 
 -10   0  14     1245.09     1247.65     96.36 o 
  -8   0  14    11712.88     9887.63   1085.16 o 
  -6   0  14    28486.09    23584.02    637.02 o 
  -4   0  14     7162.58     5893.98    301.50 o 
  -2   0  14    17559.82    16164.28    751.99 o 
   0   0  14     5118.42     4418.38    323.79 o 
   2   0  14     9762.63     8786.25    237.35 o 
   4   0  14       25.35       80.64     59.73 o 
   6   0  14        5.33       18.97     53.65 o 
   8   0  14     1751.84     1462.59    168.93 o 
  10   0  14    11142.02    10282.70    884.56 o 
  12   0  14     1611.69     1617.12    224.07 o 
  14   0  14     5279.60     5621.82    693.33 o 
  16   0  14     8504.63     8295.60    979.58 o 
  18   0  14     7695.97     5814.13    410.60 o 
 -23   1  14     1662.16     1548.54    137.83 o 
 -21   1  14       55.08      104.44     70.31 o 
 -19   1  14      459.46      522.16     88.31 o 
 -17   1  14     5023.37     5028.43    478.53 o 
 -15   1  14     1720.57     1728.94    208.61 o 
 -13   1  14     2398.50     2474.95    138.17 o 
 -11   1  14     4640.57     4039.65    289.21 o 
  -9   1  14     3701.39     3857.89    243.25 o 
  -7   1  14       95.39       99.93     36.05 o 
  -5   1  14       14.66        0.46     30.33 o 
  -3   1  14      225.33      185.06     46.56 o 
  -1   1  14    17371.41    14558.00    522.55 o 
   1   1  14     2832.79     2446.23     96.88 o 
   3   1  14     3493.63     3168.95     93.35 o 
   5   1  14    11928.53    10497.30    190.68 o 
   7   1  14     7077.22     6437.13    210.98 o 
   9   1  14     1601.67     1451.64    109.61 o 
  11   1  14      307.30      302.59     75.86 o 
  13   1  14     2640.54     2531.82    164.76 o 
  15   1  14      277.55      247.96     89.22 o 
  17   1  14      687.45      725.31    119.29 o 
 -22   2  14       26.30       32.43     71.08 o 
 -20   2  14      436.51      427.52     90.69 o 
 -18   2  14      639.74      623.18     95.50 o 
 -16   2  14      714.26      642.81     91.88 o 
 -14   2  14      529.67      653.88     87.64 o 
 -12   2  14      391.54      358.06     70.93 o 
 -10   2  14     2097.85     2037.43    162.65 o 
  -8   2  14      834.32      832.02     80.45 o 
  -6   2  14       51.78       44.59     45.91 o 
  -4   2  14       41.74       52.15     39.54 o 
  -2   2  14     2103.25     2180.29    289.55 o 
   0   2  14     1990.11     1652.85    145.25 o 
   2   2  14       54.55       76.94     51.16 o 
   4   2  14     1943.88     1630.11    149.07 o 
   6   2  14      204.25      144.79     85.43 o 
   8   2  14     2883.04     2615.34    190.45 o 
  10   2  14        3.72        0.00     87.94 o 
  12   2  14       24.94        5.86    100.82 o 
  14   2  14      448.16      247.44    119.44 o 
  16   2  14      252.62      138.85    107.96 o 
 -19   3  14     1324.30     1341.06    142.37 o 
 -17   3  14     1147.48     1022.41    113.08 o 
 -15   3  14      159.77      106.42     64.08 o 
 -13   3  14     3855.28     3303.94    357.89 o 
 -11   3  14     1267.41     1139.44    120.58 o 
  -9   3  14       18.82        6.25     67.05 o 
  -7   3  14     1367.56     1426.74    124.39 o 
  -5   3  14     2011.44     1984.07    328.29 o 
  -3   3  14      353.53      452.89     96.77 o 
  -1   3  14      555.27      591.69     78.52 o 
   1   3  14      345.91      402.17     75.96 o 
   3   3  14     6099.58     5723.77    324.36 o 
   5   3  14     2449.80     2188.39    181.21 o 
   7   3  14      147.99      179.42     99.74 o 
   9   3  14     6469.07     6016.10    666.35 o 
  11   3  14        8.28       24.99     97.44 o 
  13   3  14      113.41      301.37    130.04 o 
 -14   4  14       58.67        0.00     69.13 o 
 -12   4  14     2605.20     2060.95    304.38 o 
 -10   4  14      176.72       40.18     71.42 o 
  -8   4  14     3359.19     3098.89    542.39 o 
  -6   4  14     1452.83     1304.13    149.42 o 
  -4   4  14      294.88      337.91     93.41 o 
  -2   4  14     4286.29     4672.89    921.12 o 
   0   4  14       25.83        0.00     63.28 o 
   2   4  14     1279.48     1134.97    130.07 o 
   4   4  14        0.80        0.00     73.10 o 
   6   4  14      315.84      285.16     97.77 o 
   8   4  14      715.82      721.36    153.87 o 
 -23   1  15      530.82      530.53     97.33 o 
 -21   1  15     1259.83     1177.87    119.22 o 
 -19   1  15     2210.52     2316.04    230.29 o 
 -17   1  15      542.92      536.15     94.82 o 
 -15   1  15     1444.46     1296.97    123.87 o 
 -13   1  15        5.41        0.00     52.73 o 
 -11   1  15      528.96      509.47     71.91 o 
  -9   1  15      524.18      459.57     55.95 o 
  -7   1  15        8.05       27.12     34.77 o 
  -5   1  15      361.48      350.31     57.31 o 
  -3   1  15    13114.24    11451.67    202.26 o 
  -1   1  15       14.41       86.11     48.90 o 
   1   1  15    12598.29    12155.10    430.44 o 
   3   1  15     1901.34     1694.92    108.89 o 
   5   1  15     4276.61     4129.44    158.21 o 
   7   1  15     8110.50     7950.95    248.71 o 
   9   1  15       48.38       21.07     51.59 o 
  11   1  15     1222.28     1219.00    113.87 o 
  13   1  15      123.91      128.78     70.58 o 
  15   1  15       18.38        0.00     63.51 o 
  17   1  15      959.75     1178.63    156.87 o 
 -22   2  15      429.24      433.51     96.50 o 
 -20   2  15      359.67      374.98     90.64 o 
 -18   2  15        1.34       81.72     69.54 o 
 -16   2  15      258.72      228.22     76.79 o 
 -14   2  15     2656.55     2806.96    273.98 o 
 -12   2  15      267.09      267.94     69.08 o 
 -10   2  15     5687.18     5701.62    501.55 o 
  -8   2  15     4820.28     4601.47    252.98 o 
  -6   2  15     4716.06     4676.11    243.54 o 
  -4   2  15     3028.85     3246.73    185.92 o 
  -2   2  15      142.69      102.07     48.60 o 
   0   2  15      766.59      762.07     78.32 o 
   2   2  15     1325.73      927.91    124.40 o 
   4   2  15        7.13        0.00     68.07 o 
   6   2  15     2945.27     2610.27    191.22 o 
   8   2  15     9396.98     8947.19    324.32 o 
  10   2  15     4688.08     3944.09    237.55 o 
  12   2  15     7308.41     7119.67    789.53 o 
  14   2  15     1097.54      928.71    159.47 o 
  16   2  15     2871.28     2668.44    258.09 o 
 -19   3  15      185.60      176.00     77.21 o 
 -17   3  15     1069.34     1145.30    131.06 o 
 -15   3  15       24.40       43.99     74.23 o 
 -13   3  15       35.78       63.16     74.86 o 
 -11   3  15      920.43     1023.44    120.60 o 
  -9   3  15     1564.90     1546.65    154.95 o 
  -7   3  15       59.60       76.71     72.64 o 
  -5   3  15      112.85      114.19     72.70 o 
  -3   3  15     2723.97     2792.43    270.25 o 
  -1   3  15     1227.54     1380.98    115.87 o 
   1   3  15     1975.98     2090.87    145.94 o 
   3   3  15     1865.61     1745.90    214.64 o 
   5   3  15     1682.02     1499.86    168.35 o 
   7   3  15        5.82       28.72     93.73 o 
   9   3  15      217.26      169.38    107.53 o 
  11   3  15      189.47      118.79    110.40 o 
  13   3  15      429.22      622.28    150.91 o 
 -14   4  15      161.56       96.37     79.86 o 
 -12   4  15       83.60       99.10     77.40 o 
 -10   4  15      143.03      126.64     85.81 o 
  -8   4  15        8.32        0.00     70.32 o 
  -6   4  15      312.39      340.42     94.45 o 
  -4   4  15     1164.30     1331.67    260.79 o 
  -2   4  15        0.06       24.46     77.65 o 
   0   4  15       35.53       27.34     75.75 o 
   2   4  15      629.35      678.90    114.67 o 
   4   4  15      331.18      290.05     96.16 o 
   6   4  15      194.79      164.13    118.20 o 
   8   4  15      112.45        0.00    102.02 o 
 -22   0  16      162.66      283.90    197.09 o 
 -20   0  16      621.99      640.54    215.86 o 
 -18   0  16      797.14      753.16    215.86 o 
 -16   0  16     6467.19     6215.35    403.56 o 
 -14   0  16     3838.55     3535.87    309.71 o 
 -12   0  16     3909.47     4068.48    309.71 o 
 -10   0  16     2651.74     2935.22    258.09 o 
  -8   0  16    11475.72     9497.82    408.26 o 
  -6   0  16      650.40      644.95     89.63 o 
  -4   0  16     1185.09     1295.30    107.11 o 
  -2   0  16     4587.91     4354.82    177.32 o 
   0   0  16     8959.33     8910.64    249.87 o 
   2   0  16     1685.92     1704.15    133.93 o 
   4   0  16     5005.28     5284.88    210.44 o 
   6   0  16     6715.62     6465.68    239.95 o 
   8   0  16     4417.86     4404.45    213.71 o 
  10   0  16     8804.22     8567.41    473.95 o 
  12   0  16      773.82      774.84    129.94 o 
  14   0  16     6760.52     7091.97    633.50 o 
  16   0  16       80.78        0.00    112.62 o 
 -21   1  16      524.26      626.80     97.62 o 
 -19   1  16     2115.25     2136.82    262.12 o 
 -17   1  16       19.43      140.80     82.41 o 
 -15   1  16      168.06      135.38     66.60 o 
 -13   1  16      583.07      573.64     80.79 o 
 -11   1  16     3472.74     3467.76    145.26 o 
  -9   1  16      302.82      204.77     57.87 o 
  -7   1  16     1246.49      999.53     82.16 o 
  -5   1  16     2165.12     1867.46     98.13 o 
  -3   1  16     6315.50     5453.55    243.16 o 
  -1   1  16     1526.51     1443.06     88.35 o 
   1   1  16     1183.06     1256.63     85.66 o 
   3   1  16     6782.45     7402.71    213.99 o 
   5   1  16        8.50        2.88     70.99 o 
   7   1  16      238.63      160.31     89.58 o 
   9   1  16      162.33      246.34    102.82 o 
  11   1  16     2600.47     2270.49    146.29 o 
  13   1  16      989.41     1029.16    120.25 o 
  15   1  16      361.57      403.98     98.57 o 
 -20   2  16      165.91      117.66     77.97 o 
 -18   2  16      173.15      236.01     79.53 o 
 -16   2  16       31.68       67.97     70.42 o 
 -14   2  16      165.52      121.59     70.21 o 
 -12   2  16      928.81      954.27     97.18 o 
 -10   2  16      115.39      119.17     60.62 o 
  -8   2  16      216.59      264.09     57.58 o 
  -6   2  16      899.88     1024.02     88.43 o 
  -4   2  16      291.71      321.22     64.06 o 
  -2   2  16      982.48     1014.14     87.61 o 
   0   2  16      481.63      377.69     81.39 o 
   2   2  16      422.79      343.05    103.60 o 
   4   2  16      179.17      259.09    100.84 o 
   6   2  16      965.69      884.91    140.99 o 
   8   2  16      656.10      667.06    137.67 o 
  10   2  16      219.23      272.24    117.24 o 
  12   2  16      230.33      218.93    117.58 o 
  14   2  16        7.16       46.01     97.65 o 
 -17   3  16      523.44      514.61    103.85 o 
 -15   3  16      118.18        0.00     69.80 o 
 -13   3  16       39.27       60.97     76.27 o 
 -11   3  16      150.94      193.61     84.58 o 
  -9   3  16      270.08      266.22     87.81 o 
  -7   3  16     2763.95     2952.22    287.71 o 
  -5   3  16      688.09      688.34     88.97 o 
  -3   3  16      312.57      312.09     73.12 o 
  -1   3  16     5981.27     6446.93    583.51 o 
   1   3  16       90.43       47.35     75.94 o 
   3   3  16     1613.76     1829.04    222.90 o 
   5   3  16     1225.55     1247.41    166.43 o 
   7   3  16     1705.94     1741.80    187.28 o 
   9   3  16       90.21       29.96    110.28 o 
  11   3  16        8.46       49.83    106.73 o 
 -12   4  16     1282.78     1299.47    141.63 o 
 -10   4  16        5.38       40.40     76.18 o 
  -8   4  16      716.41      749.67    119.11 o 
  -6   4  16      432.24      449.90    105.89 o 
  -4   4  16      656.70      702.72    177.80 o 
  -2   4  16       12.84       16.39     62.74 o 
   0   4  16      811.45     1002.14    136.11 o 
   2   4  16        7.52       27.12     75.15 o 
   4   4  16     1106.07     1113.70    136.15 o 
   6   4  16      366.29      422.95    133.18 o 
 -21   1  17      429.85      410.36    104.75 o 
 -19   1  17       18.57       12.38     77.12 o 
 -17   1  17        1.88        5.99     63.96 o 
 -15   1  17       83.07      104.74     62.54 o 
 -13   1  17      729.68      690.67     87.14 o 
 -11   1  17      444.17      497.69     78.21 o 
  -9   1  17     2852.48     2790.04    124.54 o 
  -7   1  17     1462.22     1281.63     92.33 o 
  -5   1  17    10324.11     9676.31    248.19 o 
  -3   1  17     2063.27     2075.09    106.35 o 
  -1   1  17       59.53       50.61     48.42 o 
   1   1  17     5468.96     6497.76    198.57 o 
   3   1  17       14.93      109.82    109.10 o 
   5   1  17        7.57        0.00     90.33 o 
   7   1  17      207.55      145.30     93.46 o 
   9   1  17     1383.24     1208.71    156.46 o 
  11   1  17      788.66      897.75    150.87 o 
  13   1  17     1931.70     2128.99    202.22 o 
  15   1  17       74.41      111.37    111.89 o 
 -20   2  17      864.92      799.73    110.53 o 
 -18   2  17     1269.89     1186.93    120.90 o 
 -16   2  17     2344.79     2390.30    142.32 o 
 -14   2  17     3551.14     3406.56    274.65 o 
 -12   2  17      377.08      354.97     80.15 o 
 -10   2  17     4250.88     4665.39    264.76 o 
  -8   2  17       33.91       75.78     49.63 o 
  -6   2  17       20.24       18.02     49.39 o 
  -4   2  17        8.00       26.16     52.85 o 
  -2   2  17     1382.63     1565.81    120.76 o 
   0   2  17     1174.89     1413.44    224.07 o 
   2   2  17     4856.33     4906.51    244.68 o 
   4   2  17     1054.01     1075.52    149.59 o 
   6   2  17     6927.77     7566.16    877.52 o 
   8   2  17      850.24      734.83    213.51 o 
  10   2  17       30.13        0.00     90.72 o 
  12   2  17     2456.29     2737.16    275.69 o 
 -15   3  17        8.82       36.51     80.60 o 
 -13   3  17      446.51      565.31    109.48 o 
 -11   3  17      886.21      808.80    117.09 o 
  -9   3  17      377.35      375.67    100.22 o 
  -7   3  17      728.51      738.22     95.28 o 
  -5   3  17     1934.84     2159.05    131.76 o 
  -3   3  17      597.26      612.06     90.57 o 
  -1   3  17       41.87      100.44     75.86 o 
   1   3  17     1230.81     1323.55    135.37 o 
   3   3  17      468.49      543.53    133.89 o 
   5   3  17        5.58      138.43    102.86 o 
   7   3  17      170.59      163.76    108.66 o 
   9   3  17     1150.39     1286.60    182.50 o 
 -10   4  17        0.08        0.00     71.81 o 
  -8   4  17      183.90      154.37     84.65 o 
  -6   4  17      287.27      212.17     86.21 o 
  -4   4  17        0.24        0.00     62.59 o 
  -2   4  17        7.93        0.00     73.14 o 
   0   4  17      115.61       39.87     84.30 o 
   2   4  17      250.32      290.08     96.58 o 
 -20   0  18      709.09      882.21    239.32 o 
 -18   0  18     3212.77     3315.32    344.91 o 
 -16   0  18      539.39      588.92    204.13 o 
 -14   0  18        5.75        0.00    129.05 o 
 -12   0  18     2065.73     2160.94    255.75 o 
 -10   0  18      279.33      227.59    140.78 o 
  -8   0  18        2.08       49.27    114.97 o 
  -6   0  18     1638.09     1220.08    197.09 o 
  -4   0  18    10753.58    10999.45    452.84 o 
  -2   0  18    10294.31    12362.65    473.95 o 
   0   0  18     3070.77     3165.16    265.13 o 
   2   0  18      655.80      747.59    107.65 o 
   4   0  18    19879.39    24253.47    456.08 o 
   6   0  18      907.52     1044.84    130.95 o 
   8   0  18      661.46      680.63    121.73 o 
  10   0  18     3419.06     3954.86    223.77 o 
  12   0  18      921.15      816.51    187.70 o 
  14   0  18     1069.85     1372.59    229.94 o 
 -19   1  18      163.47      128.54     86.13 o 
 -17   1  18       55.90        0.00     73.25 o 
 -15   1  18      702.87      748.46     96.98 o 
 -13   1  18     2397.89     2410.74    131.88 o 
 -11   1  18      762.85      732.44     87.41 o 
  -9   1  18      710.41      678.77     82.58 o 
  -7   1  18     3619.64     3447.11    156.54 o 
  -5   1  18      246.08      321.47     65.75 o 
  -3   1  18      295.70      327.97     65.36 o 
  -1   1  18     1745.56     2272.10    133.23 o 
   1   1  18      902.13     1101.36    106.91 o 
   3   1  18      212.48      390.11    110.49 o 
   5   1  18      203.75      259.42    104.36 o 
   7   1  18      638.75      744.31    259.27 o 
   9   1  18     3204.70     3786.68    293.29 o 
  11   1  18      587.78      624.15    141.96 o 
  13   1  18       83.29        6.80    148.99 o 
 -18   2  18      136.33       29.55     69.81 o 
 -16   2  18      312.86      331.53     88.60 o 
 -14   2  18       30.19       34.60     65.90 o 
 -12   2  18      174.26       89.35     72.47 o 
 -10   2  18      541.22      691.43     88.82 o 
  -8   2  18      830.87      800.74     89.71 o 
  -6   2  18       11.54       35.35     55.57 o 
  -4   2  18        5.84        0.00     64.90 o 
  -2   2  18      517.08      554.61     93.89 o 
   0   2  18      210.73      254.13    104.79 o 
   2   2  18       74.55       57.43     92.85 o 
   4   2  18       11.16        0.00     96.38 o 
   6   2  18     1602.79     1928.63    213.51 o 
   8   2  18      145.78      354.26    184.18 o 
  10   2  18       29.15        0.00    118.49 o 
  12   2  18      112.24       66.24    106.89 o 
 -15   3  18       89.20      182.62     89.63 o 
 -13   3  18       16.50       89.03     79.57 o 
 -11   3  18     1887.17     2115.23    169.51 o 
  -9   3  18        6.52        0.00     60.97 o 
  -7   3  18      841.98     1088.14    108.63 o 
  -5   3  18     1462.31     1999.59    253.32 o 
  -3   3  18      828.17      912.81    103.85 o 
  -1   3  18      480.02      452.60    100.56 o 
   1   3  18        2.54        0.00     83.33 o 
   3   3  18       17.89       39.66    109.10 o 
   5   3  18     1951.45     2304.45    434.07 o 
   7   3  18       27.92       23.27    109.83 o 
  -4   4  18       49.98       78.76     67.06 o 
  -2   4  18      471.65      587.27    111.29 o 
 -19   1  19      163.98      121.90     89.21 o 
 -17   1  19       82.77      126.37     84.57 o 
 -15   1  19      538.25      726.12    118.79 o 
 -13   1  19      979.24      976.26    123.17 o 
 -11   1  19      113.73       50.39     58.06 o 
  -9   1  19     1640.94     1826.56    112.82 o 
  -7   1  19      714.44      803.42     88.19 o 
  -5   1  19       37.69       40.48     51.08 o 
  -3   1  19       26.44      125.43     59.66 o 
  -1   1  19      564.15      761.70    100.69 o 
   1   1  19      157.38      181.60     96.23 o 
   3   1  19      525.58      816.61    135.60 o 
   5   1  19      327.92      382.11    115.90 o 
   7   1  19     3124.63     4051.06    242.80 o 
   9   1  19     1190.60     1321.27    170.28 o 
  11   1  19      351.14      512.67    143.33 o 
 -16   2  19      285.81      206.20     76.43 o 
 -14   2  19      128.20      211.27     76.64 o 
 -12   2  19      988.47      968.30    108.37 o 
 -10   2  19      342.86      321.55     88.62 o 
  -8   2  19      584.32      703.95     87.91 o 
  -6   2  19      693.18      630.14    101.14 o 
  -4   2  19     3151.98     3786.42    182.36 o 
  -2   2  19     2704.15     2882.70    162.05 o 
   0   2  19      241.32      587.86    133.62 o 
   2   2  19     4527.81     6459.25    293.60 o 
   4   2  19        3.74        0.00     95.16 o 
   6   2  19      347.69      397.89    139.60 o 
   8   2  19      244.54      248.09    130.58 o 
  10   2  19      424.10      386.85    134.29 o 
 -13   3  19        7.91        0.00     70.01 o 
 -11   3  19        1.39       26.22     74.01 o 
  -9   3  19     1165.65     1446.76    124.88 o 
  -7   3  19      642.35      807.89    104.32 o 
  -5   3  19      192.53      248.97     79.79 o 
  -3   3  19        0.51       47.20     72.78 o 
  -1   3  19      563.94      665.04    143.72 o 
   1   3  19      507.33      658.05    149.32 o 
   3   3  19      404.69      404.37    239.32 o 
   5   3  19      360.35      561.26    149.29 o 
 -18   0  20       99.00       28.16    166.59 o 
 -16   0  20       23.28        0.00    143.12 o 
 -14   0  20      888.44      983.10    227.59 o 
 -12   0  20      924.69      994.83    227.59 o 
 -10   0  20      942.58     1119.18    215.86 o 
  -8   0  20      986.64      990.14    201.78 o 
  -6   0  20     7737.40     9335.93    457.53 o 
  -4   0  20       19.05       30.50    129.05 o 
  -2   0  20     1138.23     1651.79    239.32 o 
   0   0  20     4064.07     6297.47    387.14 o 
   2   0  20      613.65      734.39    206.47 o 
   4   0  20        3.96       49.27    164.24 o 
   6   0  20      168.58      168.93    157.20 o 
   8   0  20      999.66     1062.87    229.94 o 
 -17   1  20     1456.01     1288.59    158.06 o 
 -15   1  20       58.52       26.35     87.77 o 
 -13   1  20       18.75       18.91     79.08 o 
 -11   1  20     1779.96     1807.79    146.15 o 
  -9   1  20      369.35      434.85     99.26 o 
  -7   1  20       63.19       61.74     57.25 o 
  -5   1  20      624.41      659.56     85.46 o 
  -3   1  20     1121.03     1654.47    128.21 o 
  -1   1  20     1531.93     1982.57    172.04 o 
   1   1  20      420.80      613.18    128.46 o 
   3   1  20       65.95      120.83    100.32 o 
   5   1  20     2701.45     3586.84    233.84 o 
   7   1  20       56.94       52.68    108.76 o 
   9   1  20      116.00      208.17    115.33 o 
 -16   2  20       10.74      130.51     72.42 o 
 -14   2  20       62.66       93.17     68.85 o 
 -12   2  20      217.24      305.19     89.85 o 
 -10   2  20      391.96      456.96     96.04 o 
  -8   2  20      277.39      309.64     88.11 o 
  -6   2  20       67.58      108.50     74.92 o 
  -4   2  20      706.61      938.66    148.80 o 
  -2   2  20      145.92      113.61    117.31 o 
   0   2  20        6.47       50.25     91.55 o 
   2   2  20      182.42      228.01    120.98 o 
   4   2  20      551.34      842.28    158.12 o 
   6   2  20       81.08       40.24    108.76 o 
   8   2  20      227.43      416.61    173.63 o 
 -11   3  20      255.75      328.10     94.71 o 
  -9   3  20       58.91      168.29     70.61 o 
  -7   3  20      343.56      581.59     91.18 o 
  -5   3  20      135.38      259.71     75.87 o 
  -3   3  20       18.36        0.00     99.74 o 
  -1   3  20        7.07       22.59    104.56 o 
   1   3  20      737.20      943.98    163.43 o 
   3   3  20      159.57      277.05    120.62 o 
 -15   1  21       28.93      103.15     87.76 o 
 -13   1  21      665.59      795.44    121.26 o 
 -11   1  21      242.35      250.78     92.93 o 
  -9   1  21       85.19      144.66     86.72 o 
  -7   1  21      390.17      536.40    124.92 o 
  -5   1  21       98.82      152.69    106.77 o 
  -3   1  21      843.47      802.43    218.21 o 
  -1   1  21      539.39      637.76    132.26 o 
   1   1  21      550.37      903.90    147.97 o 
   3   1  21     3423.46     5012.49    328.48 o 
   5   1  21        0.17        0.00     91.95 o 
   7   1  21      936.25     1661.35    189.69 o 
 -14   2  21     1036.86     1114.51    132.74 o 
 -12   2  21      375.93      474.38    100.67 o 
 -10   2  21       17.46       65.27     64.55 o 
  -8   2  21     3283.14     4001.45    200.54 o 
  -6   2  21        4.43        0.00     70.83 o 
  -4   2  21     1022.62     1331.58    137.41 o 
  -2   2  21      909.60     1205.44    170.50 o 
   0   2  21      537.72      736.80    149.64 o 
   2   2  21      100.50      147.83    117.82 o 
   4   2  21      130.63      112.40    120.47 o 
 -14   0  22        3.56      119.66    159.55 o 
 -12   0  22       11.78       25.81    143.12 o 
 -10   0  22     2239.45     2754.56    305.02 o 
  -8   0  22        3.72       96.20    161.89 o 
  -6   0  22       56.02      133.74    159.55 o 
  -4   0  22      313.54      607.69    199.44 o 
  -2   0  22     1159.12     1736.26    262.79 o 
   0   0  22      322.93      551.38    206.47 o 
   2   0  22       42.93        0.00    168.93 o 
   4   0  22       20.00        0.00    166.59 o 
 -13   1  22      293.58      336.05    103.01 o 
 -11   1  22      343.58      226.92    119.42 o 
  -9   1  22      186.76      158.48    115.57 o 
  -7   1  22      276.41      510.57    132.70 o 
  -5   1  22     2717.43     3589.84    342.56 o 
  -3   1  22        1.67        0.00    154.86 o 
  -1   1  22      200.57      281.56    190.05 o 
   1   1  22     1812.89     2977.45    344.91 o 
   3   1  22      650.87      936.17    246.36 o 
   5   1  22      145.53      407.99    134.63 o 
 -10   2  22        7.95        0.00     67.74 o 
  -8   2  22      348.63      547.71    104.31 o 
  -6   2  22      237.56      392.23    101.54 o 
  -4   2  22        0.99      117.41    100.27 o 
  -2   2  22        7.18        0.00     93.30 o 
   0   2  22       81.09       67.01    106.76 o 
   2   2  22       51.04       50.72    110.28 o 
 -11   1  23       24.18       99.17    111.12 o 
  -9   1  23      214.13      414.47    135.56 o 
  -7   1  23      789.76     1217.73    258.09 o 
  -5   1  23        0.91        0.00    159.55 o 
  -3   1  23      376.57      957.29    246.36 o 
  -1   1  23      448.01      717.97    229.94 o 
   1   1  23      618.60      980.75    246.36 o 
  -8   0  24       15.29        0.00    157.20 o 
  -6   0  24      190.50      380.10    204.13 o 
  -4   0  24     1183.22     1888.77    293.29 o 
  -2   0  24        1.38        0.00    164.24 o 
                                                 
